# Supplementary material for: Crystal structure of 5-di­ethyl­amino-2-({[4-(di­ethyl­amino)­phen­yl]imino}­meth­yl)phenol
Source: Acta Crystallogr E Crystallogr Commun. 2015 Sep 12;71(Pt 10):o712–3. doi: 10.1107/S205698901501645X (PMC4647405; doi:10.1107/S205698901501645X)
Supplement: Supplementary file 1 [file e-71-0o712-sup1.cif]

##############################################################################
#                                                                            #
# This CIF contains the data in a paper accepted for publication in          #
# Acta Crystallographica Section E. It conforms to the requirements of       #
# Notes for Authors for Acta Crystallographica Section E, and has been       #
# peer reviewed under the auspices of the IUCr Commission on Journals.       #
#                                                                            #
# Full details of the Crystallographic Information File format               #
# are given in the paper "The Crystallographic Information File (CIF):       #
# a New Standard Archive File for Crystallography" by S. R. Hall, F. H.      #
# Allen and I. D. Brown [Acta Cryst. (1991), A47, 655-685].                  #
#                                                                            #
# The current version of the core CIF dictionary is obtainable from          #
# ftp://ftp.iucr.org/pub/cif_core.dic.                                       #
#                                                                            #
# Software is freely available for graphical display of the structure(s)     #
# in this CIF. For information consult the CIF software page                 #
# http://www.iucr.org/resources/cif/software.                                #
#                                                                            #
# This file may be used for bona fide research purposes within the           #
# scientific community so long as proper attribution is given to the journal # 
# article from which it was obtained.                                        #
#                                                                            #
##############################################################################
data_global
_audit_creation_method     SHELXL97
_journal_date_recd_electronic     2015-09-01
_journal_date_accepted     2015-09-03
_journal_name_full     'Acta Crystallographica, Section E'
_journal_year     2015
_journal_volume     71
_journal_issue     10
_journal_page_first     o712
_journal_page_last     o713
_journal_paper_category     HO
_journal_paper_doi     10.1107/S205698901501645X
_journal_coeditor_code     RK2432
_publ_contact_author_name     'G. Chakkaravarthi'
_publ_contact_author_address
;
Department of Physics
CPCL Polytechnic College
Chennai 600 068
India
;
_publ_contact_author_email
                 'chakkaravarthi_2005@yahoo.com, jothivenkateswaran@yahoo.co.in'
_publ_contact_author_fax     ?
_publ_contact_author_phone     '09940334668'
_publ_section_title
;
Crystal structure of
5-diethylamino-2-({[4-(diethylamino)phenyl]imino}methyl)phenol
;
loop_
    _publ_author_name
    _publ_author_address
    'C. Vidya Rani'
;
PG & Research Department of Chemistry,
Chikkanna Government Arts College,
Tiruppur 641 602,
India
;
    'G. Chakkaravarthi'
;
Department of Physics,
CPCL Polytechnic College,
Chennai 600 068,
India
;
    'N. Indra Gandhi'
;
PG & Research Department of Chemistry,
Presidency College (Autonomous),
Chennai 600 005,
India
;
    'G. Rajagopal'
;
PG & Research Department of Chemistry,
Chikkanna Government Arts College,
Tiruppur 641 602,
India
;
_publ_section_synopsis     .
data_I
_audit_creation_method     'SHELXL97'
_database_code_depnum_ccdc_archive     'CCDC 1422036'
_chemical_name_systematic
;
5-Diethylamino-2-({[4-(diethylamino)phenyl]imino}methyl)phenol
;
_chemical_name_common     ?
_chemical_formula_moiety     'C21 H29 N3 O'
_chemical_formula_sum     'C21 H29 N3 O'
_chemical_formula_iupac     'C21 H29 N3 O'
_chemical_formula_weight     339.47
_chemical_melting_point     ?
_symmetry_cell_setting     orthorhombic
_symmetry_space_group_name_H-M     'P 21 21 21'
_symmetry_space_group_name_Hall     'P 2ac 2ab'
loop_
    _symmetry_equiv_pos_as_xyz
    'x, y, z'
    'x+1/2, -y+1/2, -z'
    '-x, y+1/2, -z+1/2'
    '-x+1/2, -y, z+1/2'
_cell_length_a     8.1986(4)
_cell_length_b     9.7128(4)
_cell_length_c     24.4172(12)
_cell_angle_alpha     90.00
_cell_angle_beta     90.00
_cell_angle_gamma     90.00
_cell_volume     1944.38(16)
_cell_formula_units_Z     4
_cell_measurement_reflns_used     7089
_cell_measurement_theta_min     2.5
_cell_measurement_theta_max     25.3
_cell_measurement_temperature     295(2)
_exptl_crystal_description     'block'
_exptl_crystal_colour     'colourless'
_exptl_crystal_size_max     0.28
_exptl_crystal_size_mid     0.26
_exptl_crystal_size_min     0.24
_exptl_crystal_density_diffrn     1.160
_exptl_crystal_density_meas     ?
_exptl_crystal_density_method     'not measured'
_exptl_crystal_F_000     736
_exptl_absorpt_coefficient_mu     0.072
_exptl_absorpt_correction_type     multi-scan
_exptl_absorpt_process_details
;
(<i>SADABS</i>; Sheldrick, 1996)
;
_exptl_absorpt_correction_T_min     0.9801
_exptl_absorpt_correction_T_max     0.9829
_exptl_special_details     ?
_diffrn_ambient_temperature     295(2)
_diffrn_radiation_type     MoK\a
_diffrn_radiation_wavelength     0.71073
_diffrn_radiation_source     'fine--focus sealed tube'
_diffrn_radiation_monochromator     graphite
_diffrn_measurement_device_type     'Bruker Kappa APEX II CCD'
_diffrn_measurement_method     '\w and \f scans'
_diffrn_detector_area_resol_mean     ?
_diffrn_reflns_number     29557
_diffrn_reflns_av_R_equivalents     0.0459
_diffrn_reflns_av_sigmaI/netI     0.0324
_diffrn_reflns_theta_min     2.26
_diffrn_reflns_theta_max     25.35
_diffrn_reflns_theta_full     25.35
_diffrn_measured_fraction_theta_max     0.999
_diffrn_measured_fraction_theta_full     0.999
_diffrn_reflns_limit_h_min     -9
_diffrn_reflns_limit_h_max     9
_diffrn_reflns_limit_k_min     -11
_diffrn_reflns_limit_k_max     11
_diffrn_reflns_limit_l_min     -29
_diffrn_reflns_limit_l_max     29
_diffrn_standards_number     0
_diffrn_standards_interval_count     ?
_diffrn_standards_interval_time     0
_diffrn_standards_decay_%     ?
_refine_special_details
;
 Refinement of <i>F</i>^2^ against ALL reflections. The weighted
 <i>R</i>--factor <i>wR</i> and goodness of fit <i>S</i> are based on
 <i>F</i>^2^, conventional <i>R</i>--factors <i>R</i> are based on <i>F</i>,
 with <i>F</i> set to zero for negative <i>F</i>^2^. The threshold expression
 of <i>F</i>^2^ > \s(<i>F</i>^2^) is used only for calculating
 <i>R</i>--factors(gt) <i>etc</i>. and is not relevant to the choice of
 reflections for refinement. <i>R</i>--factors based on <i>F</i>^2^ are
 statistically about twice as large as those based on <i>F</i>, and
 <i>R</i>--factors based on ALL data will be even larger.
;
_reflns_number_total     3556
_reflns_number_gt     2130
_reflns_threshold_expression     I>2\s(I)
_refine_ls_structure_factor_coef     Fsqd
_refine_ls_matrix_type     full
_refine_ls_R_factor_all     0.1229
_refine_ls_R_factor_gt     0.0638
_refine_ls_wR_factor_gt     0.1630
_refine_ls_wR_factor_ref     0.2047
_refine_ls_goodness_of_fit_ref     1.065
_refine_ls_restrained_S_all     1.072
_refine_ls_number_reflns     3556
_refine_ls_number_parameters     272
_refine_ls_number_restraints     10
_refine_ls_hydrogen_treatment     mixed
_refine_ls_weighting_scheme     calc
_refine_ls_weighting_details
         'calc w=1/[\s^2^(Fo^2^)+(0.0727P)^2^+1.5032P] where P=(Fo^2^+2Fc^2^)/3'
_atom_sites_solution_hydrogens     geom
_atom_sites_solution_primary     direct
_atom_sites_solution_secondary     difmap
_refine_ls_shift/su_max     0.000
_refine_ls_shift/su_mean     0.000
_refine_diff_density_max     0.439
_refine_diff_density_min     -0.203
_refine_ls_extinction_method     'none'
_refine_ls_extinction_coef     ?
_refine_ls_abs_structure_details
;
Flack (1983), 1466 Friedel pairs
;
_refine_ls_abs_structure_Flack     ?
loop_
    _atom_type_symbol
    _atom_type_description
    _atom_type_scat_dispersion_real
    _atom_type_scat_dispersion_imag
    _atom_type_scat_source
    'C' 'C' 0.0033 0.0016
                         'International Tables Vol C Tables 4.2.6.8 and 6.1.1.4'
    'H' 'H' 0.0000 0.0000
                         'International Tables Vol C Tables 4.2.6.8 and 6.1.1.4'
    'N' 'N' 0.0061 0.0033
                         'International Tables Vol C Tables 4.2.6.8 and 6.1.1.4'
    'O' 'O' 0.0106 0.0060
                         'International Tables Vol C Tables 4.2.6.8 and 6.1.1.4'
_computing_data_collection
;
<i>APEX2</i> (Bruker, 2004)
;
_computing_cell_refinement
;
<i>SAINT</i> (Bruker, 2004)
;
_computing_data_reduction
;
<i>SAINT</i> (Bruker, 2004)
;
_computing_structure_solution
;
<i>SHELXS97</i> (Sheldrick, 2008)
;
_computing_structure_refinement
;
<i>SHELXL97</i> (Sheldrick, 2008)
;
_computing_molecular_graphics
;
<i>PLATON</i> (Spek, 2009)
;
_computing_publication_material
;
<i>SHELXL97</i> (Sheldrick, 2008) and <i>PLATON</i> (Spek, 2009)
;
loop_
    _atom_site_type_symbol
    _atom_site_label
    _atom_site_fract_x
    _atom_site_fract_y
    _atom_site_fract_z
    _atom_site_U_iso_or_equiv
    _atom_site_adp_type
    _atom_site_calc_flag
    _atom_site_refinement_flags
    _atom_site_occupancy
    _atom_site_symmetry_multiplicity
    _atom_site_disorder_assembly
    _atom_site_disorder_group
    C C1 0.7266(10) 0.9101(7) -0.0244(3) 0.084(2) Uani d PD 0.775(9) 1 A 1
    H H1A 0.7411 0.8690 0.0111 0.125 Uiso calc PR 0.775(9) 1 A 1
    H H1B 0.6538 0.9871 -0.0214 0.125 Uiso calc PR 0.775(9) 1 A 1
    H H1C 0.8302 0.9409 -0.0380 0.125 Uiso calc PR 0.775(9) 1 A 1
    C C2 0.6555(11) 0.8049(8) -0.0633(4) 0.067(3) Uani d PD 0.775(9) 1 A 1
    H H2A 0.5577 0.7651 -0.0475 0.080 Uiso calc PR 0.775(9) 1 A 1
    H H2B 0.6260 0.8492 -0.0975 0.080 Uiso calc PR 0.775(9) 1 A 1
    C C3 0.9082(10) 0.7205(8) -0.1156(3) 0.073(2) Uani d PD 0.775(9) 1 A 1
    H H3A 0.9375 0.8172 -0.1161 0.088 Uiso calc PR 0.775(9) 1 A 1
    H H3B 1.0047 0.6674 -0.1065 0.088 Uiso calc PR 0.775(9) 1 A 1
    C C4 0.8438(10) 0.6778(8) -0.1703(3) 0.093(3) Uani d PD 0.775(9) 1 A 1
    H H4A 0.8211 0.5809 -0.1699 0.140 Uiso calc PR 0.775(9) 1 A 1
    H H4B 0.9237 0.6975 -0.1979 0.140 Uiso calc PR 0.775(9) 1 A 1
    H H4C 0.7454 0.7277 -0.1780 0.140 Uiso calc PR 0.775(9) 1 A 1
    C C1A 0.586(4) 0.847(5) -0.0615(19) 0.122(16) Uani d PD 0.225(9) 1 A 2
    H H1A1 0.5521 0.9397 -0.0545 0.183 Uiso calc PR 0.225(9) 1 A 2
    H H1A2 0.5193 0.7847 -0.0405 0.183 Uiso calc PR 0.225(9) 1 A 2
    H H1A3 0.5730 0.8267 -0.0998 0.183 Uiso calc PR 0.225(9) 1 A 2
    C C2A 0.764(4) 0.8291(15) -0.0453(9) 0.085(9) Uani d PD 0.225(9) 1 A 2
    H H2A1 0.8345 0.8993 -0.0607 0.102 Uiso calc PR 0.225(9) 1 A 2
    H H2A2 0.7798 0.8221 -0.0061 0.102 Uiso calc PR 0.225(9) 1 A 2
    C C3A 0.787(3) 0.6858(16) -0.1341(4) 0.061(7) Uani d PD 0.225(9) 1 A 2
    H H3A1 0.7019 0.7390 -0.1519 0.073 Uiso calc PR 0.225(9) 1 A 2
    H H3A2 0.7824 0.5911 -0.1467 0.073 Uiso calc PR 0.225(9) 1 A 2
    C C4A 0.955(3) 0.749(3) -0.1425(13) 0.080(9) Uani d PD 0.225(9) 1 A 2
    H H4A1 0.9478 0.8474 -0.1389 0.120 Uiso calc PR 0.225(9) 1 A 2
    H H4A2 0.9944 0.7263 -0.1783 0.120 Uiso calc PR 0.225(9) 1 A 2
    H H4A3 1.0288 0.7136 -0.1154 0.120 Uiso calc PR 0.225(9) 1 A 2
    C C5 0.7811(6) 0.5793(4) -0.04177(17) 0.0666(12) Uani d . 1 1 A .
    C C6 0.8764(6) 0.4644(5) -0.05697(19) 0.0725(13) Uani d . 1 1 . .
    H H6 0.9326 0.4651 -0.0901 0.087 Uiso calc R 1 1 . .
    C C7 0.8865(6) 0.3522(5) -0.02341(19) 0.0680(12) Uani d . 1 1 . .
    H H7 0.9509 0.2782 -0.0342 0.082 Uiso calc R 1 1 . .
    C C8 0.8054(5) 0.3444(4) 0.02559(16) 0.0541(10) Uani d . 1 1 . .
    C C9 0.7068(6) 0.4550(5) 0.03971(16) 0.0613(11) Uani d U 1 1 . .
    C C10 0.6941(6) 0.5712(4) 0.00699(17) 0.0662(12) Uani d . 1 1 . .
    H H10 0.6274 0.6438 0.0177 0.079 Uiso calc R 1 1 . .
    C C11 0.8246(6) 0.2245(5) 0.06113(19) 0.0643(12) Uani d . 1 1 . .
    H H11 0.8909 0.1522 0.0499 0.077 Uiso calc R 1 1 . .
    C C12 0.7727(5) 0.1017(4) 0.14256(17) 0.0574(11) Uani d . 1 1 . .
    C C13 0.8522(6) -0.0207(5) 0.12960(18) 0.0706(13) Uani d . 1 1 . .
    H H13 0.9012 -0.0306 0.0955 0.085 Uiso calc R 1 1 . .
    C C14 0.8591(6) -0.1287(5) 0.16721(18) 0.0679(12) Uani d . 1 1 . .
    H H14 0.9130 -0.2094 0.1577 0.082 Uiso calc R 1 1 . .
    C C15 0.7872(5) -0.1183(4) 0.21878(16) 0.0515(10) Uani d . 1 1 . .
    C C16 0.7109(5) 0.0078(4) 0.23007(17) 0.0616(11) Uani d . 1 1 . .
    H H16 0.6638 0.0210 0.2643 0.074 Uiso calc R 1 1 . .
    C C17 0.7033(5) 0.1122(5) 0.19253(18) 0.0622(11) Uani d . 1 1 . .
    H H17 0.6487 0.1929 0.2017 0.075 Uiso calc R 1 1 . .
    C C18 0.8789(6) -0.3514(5) 0.2453(2) 0.0726(13) Uani d . 1 1 . .
    H H18A 0.9128 -0.3912 0.2799 0.087 Uiso calc R 1 1 . .
    H H18B 0.9765 -0.3306 0.2244 0.087 Uiso calc R 1 1 . .
    C C19 0.7787(9) -0.4567(6) 0.2141(2) 0.109(2) Uani d . 1 1 . .
    H H19A 0.6855 -0.4825 0.2356 0.164 Uiso calc R 1 1 . .
    H H19B 0.8443 -0.5366 0.2070 0.164 Uiso calc R 1 1 . .
    H H19C 0.7429 -0.4176 0.1801 0.164 Uiso calc R 1 1 . .
    C C20 0.7125(6) -0.2143(5) 0.3091(2) 0.0764(14) Uani d . 1 1 . .
    H H20A 0.6822 -0.3058 0.3213 0.092 Uiso calc R 1 1 . .
    H H20B 0.6132 -0.1607 0.3054 0.092 Uiso calc R 1 1 . .
    C C21 0.8191(9) -0.1487(7) 0.3515(2) 0.113(2) Uani d . 1 1 . .
    H H21A 0.9208 -0.1975 0.3535 0.170 Uiso calc R 1 1 . .
    H H21B 0.7657 -0.1521 0.3864 0.170 Uiso calc R 1 1 . .
    H H21C 0.8393 -0.0546 0.3417 0.170 Uiso calc R 1 1 . .
    N N1 0.7767(7) 0.6954(4) -0.07378(16) 0.1047(19) Uani d D 1 1 . .
    N N2 0.7542(4) 0.2174(4) 0.10594(14) 0.0626(10) Uani d . 1 1 . .
    N N3 0.7918(5) -0.2243(4) 0.25593(14) 0.0654(10) Uani d . 1 1 . .
    O O1 0.6208(5) 0.4508(4) 0.08624(14) 0.0858(11) Uani d DU 1 1 . .
    H H1 0.643(8) 0.379(4) 0.105(2) 0.129 Uiso d D 1 1 . .
loop_
    _atom_site_aniso_label
    _atom_site_aniso_U_11
    _atom_site_aniso_U_22
    _atom_site_aniso_U_33
    _atom_site_aniso_U_12
    _atom_site_aniso_U_13
    _atom_site_aniso_U_23
    C1 0.091(5) 0.071(5) 0.089(5) 0.010(4) 0.006(4) -0.013(4)
    C2 0.084(8) 0.057(5) 0.059(4) 0.014(5) -0.005(5) 0.004(3)
    C3 0.081(6) 0.061(4) 0.078(6) -0.007(4) 0.005(4) 0.004(4)
    C4 0.099(6) 0.105(6) 0.075(5) 0.017(5) 0.000(4) -0.008(4)
    C1A 0.11(3) 0.11(3) 0.15(3) -0.01(2) 0.04(3) 0.01(3)
    C2A 0.12(3) 0.08(2) 0.058(16) -0.004(18) -0.006(17) 0.015(14)
    C3A 0.13(2) 0.021(8) 0.036(11) 0.008(11) 0.021(12) 0.000(7)
    C4A 0.076(17) 0.080(19) 0.09(2) -0.020(14) 0.023(15) -0.010(16)
    C5 0.091(3) 0.054(3) 0.055(2) 0.012(3) 0.019(3) 0.003(2)
    C6 0.090(4) 0.061(3) 0.067(3) 0.008(3) 0.018(3) -0.006(2)
    C7 0.075(3) 0.054(3) 0.075(3) 0.010(2) 0.004(3) -0.005(2)
    C8 0.050(2) 0.048(2) 0.064(3) 0.000(2) -0.010(2) 0.0036(19)
    C9 0.059(2) 0.071(3) 0.054(2) -0.004(2) 0.0005(17) 0.001(2)
    C10 0.081(3) 0.059(3) 0.059(2) 0.017(3) 0.015(2) 0.005(2)
    C11 0.056(3) 0.071(3) 0.065(3) -0.002(2) -0.012(2) -0.003(2)
    C12 0.052(2) 0.049(2) 0.071(3) 0.000(2) -0.017(2) 0.010(2)
    C13 0.081(3) 0.080(3) 0.050(2) -0.005(3) -0.002(2) 0.002(2)
    C14 0.078(3) 0.061(3) 0.065(3) 0.013(2) -0.007(2) 0.006(2)
    C15 0.051(2) 0.046(2) 0.058(2) -0.002(2) -0.011(2) 0.0053(19)
    C16 0.056(2) 0.062(3) 0.067(3) 0.001(2) -0.003(2) 0.004(2)
    C17 0.056(3) 0.064(3) 0.067(3) 0.001(2) -0.006(2) 0.002(2)
    C18 0.077(3) 0.063(3) 0.077(3) 0.015(3) -0.004(3) 0.014(3)
    C19 0.144(6) 0.066(3) 0.116(4) 0.001(4) -0.014(5) -0.014(3)
    C20 0.073(3) 0.063(3) 0.093(3) -0.001(3) 0.001(3) 0.018(3)
    C21 0.145(6) 0.123(5) 0.072(3) -0.005(5) -0.001(4) -0.008(3)
    N1 0.176(5) 0.065(3) 0.072(3) 0.038(3) 0.061(3) 0.020(2)
    N2 0.061(2) 0.065(2) 0.061(2) 0.0032(19) -0.0139(19) -0.0030(18)
    N3 0.081(2) 0.054(2) 0.062(2) 0.011(2) 0.000(2) 0.0053(17)
    O1 0.105(3) 0.084(2) 0.068(2) 0.028(2) 0.0249(18) 0.0131(18)
_geom_special_details
;
 All s.u.'s (except the s.u. in the dihedral angle between two l.s. planes)
 are estimated using the full covariance matrix. The cell s.u.'s are taken
 into account individually in the estimation of s.u.'s in distances, angles
 and torsion angles; correlations between s.u.'s in cell parameters are only
 used when they are defined by crystal symmetry. An approximate (isotropic)
 treatment of cell s.u.'s is used for estimating s.u.'s involving l.s. planes.
;
loop_
    _geom_bond_atom_site_label_1
    _geom_bond_atom_site_label_2
    _geom_bond_site_symmetry_2
    _geom_bond_distance
    _geom_bond_publ_flag
    C1 C2 . 1.513(8) ?
    C1 H1A . 0.9600 ?
    C1 H1B . 0.9600 ?
    C1 H1C . 0.9600 ?
    C2 N1 . 1.478(7) ?
    C2 H2A . 0.9700 ?
    C2 H2B . 0.9700 ?
    C3 C4 . 1.495(7) ?
    C3 N1 . 1.504(7) ?
    C3 H3A . 0.9700 ?
    C3 H3B . 0.9700 ?
    C4 H4A . 0.9600 ?
    C4 H4B . 0.9600 ?
    C4 H4C . 0.9600 ?
    C1A C2A . 1.523(10) ?
    C1A H1A1 . 0.9600 ?
    C1A H1A2 . 0.9600 ?
    C1A H1A3 . 0.9600 ?
    C2A N1 . 1.477(10) ?
    C2A H2A1 . 0.9700 ?
    C2A H2A2 . 0.9700 ?
    C3A N1 . 1.478(9) ?
    C3A C4A . 1.524(10) ?
    C3A H3A1 . 0.9700 ?
    C3A H3A2 . 0.9700 ?
    C4A H4A1 . 0.9600 ?
    C4A H4A2 . 0.9600 ?
    C4A H4A3 . 0.9600 ?
    C5 N1 . 1.372(5) ?
    C5 C10 . 1.390(6) ?
    C5 C6 . 1.412(6) ?
    C6 C7 . 1.366(6) ?
    C6 H6 . 0.9300 ?
    C7 C8 . 1.371(6) ?
    C7 H7 . 0.9300 ?
    C8 C9 . 1.388(6) ?
    C8 C11 . 1.461(6) ?
    C9 O1 . 1.338(5) ?
    C9 C10 . 1.387(6) ?
    C10 H10 . 0.9300 ?
    C11 N2 . 1.239(5) ?
    C11 H11 . 0.9300 ?
    C12 C17 . 1.350(6) ?
    C12 C13 . 1.392(6) ?
    C12 N2 . 1.444(5) ?
    C13 C14 . 1.395(6) ?
    C13 H13 . 0.9300 ?
    C14 C15 . 1.394(6) ?
    C14 H14 . 0.9300 ?
    C15 N3 . 1.373(5) ?
    C15 C16 . 1.403(6) ?
    C16 C17 . 1.368(6) ?
    C16 H16 . 0.9300 ?
    C17 H17 . 0.9300 ?
    C18 N3 . 1.450(5) ?
    C18 C19 . 1.516(7) ?
    C18 H18A . 0.9700 ?
    C18 H18B . 0.9700 ?
    C19 H19A . 0.9600 ?
    C19 H19B . 0.9600 ?
    C19 H19C . 0.9600 ?
    C20 N3 . 1.455(6) ?
    C20 C21 . 1.497(7) ?
    C20 H20A . 0.9700 ?
    C20 H20B . 0.9700 ?
    C21 H21A . 0.9600 ?
    C21 H21B . 0.9600 ?
    C21 H21C . 0.9600 ?
    O1 H1 . 0.86(2) ?
loop_
    _geom_angle_atom_site_label_1
    _geom_angle_atom_site_label_2
    _geom_angle_atom_site_label_3
    _geom_angle_site_symmetry_1
    _geom_angle_site_symmetry_3
    _geom_angle
    _geom_angle_publ_flag
    N1 C2 C1 . . 109.6(7) ?
    N1 C2 H2A . . 109.8 ?
    C1 C2 H2A . . 109.8 ?
    N1 C2 H2B . . 109.8 ?
    C1 C2 H2B . . 109.8 ?
    H2A C2 H2B . . 108.2 ?
    C4 C3 N1 . . 107.9(7) ?
    C4 C3 H3A . . 110.1 ?
    N1 C3 H3A . . 110.1 ?
    C4 C3 H3B . . 110.1 ?
    N1 C3 H3B . . 110.1 ?
    H3A C3 H3B . . 108.4 ?
    C2A C1A H1A1 . . 109.5 ?
    C2A C1A H1A2 . . 109.5 ?
    H1A1 C1A H1A2 . . 109.5 ?
    C2A C1A H1A3 . . 109.5 ?
    H1A1 C1A H1A3 . . 109.5 ?
    H1A2 C1A H1A3 . . 109.5 ?
    N1 C2A C1A . . 93(2) ?
    N1 C2A H2A1 . . 113.2 ?
    C1A C2A H2A1 . . 113.2 ?
    N1 C2A H2A2 . . 113.2 ?
    C1A C2A H2A2 . . 113.2 ?
    H2A1 C2A H2A2 . . 110.5 ?
    N1 C3A C4A . . 99.1(15) ?
    N1 C3A H3A1 . . 111.9 ?
    C4A C3A H3A1 . . 111.9 ?
    N1 C3A H3A2 . . 111.9 ?
    C4A C3A H3A2 . . 111.9 ?
    H3A1 C3A H3A2 . . 109.6 ?
    C3A C4A H4A1 . . 109.5 ?
    C3A C4A H4A2 . . 109.5 ?
    H4A1 C4A H4A2 . . 109.5 ?
    C3A C4A H4A3 . . 109.5 ?
    H4A1 C4A H4A3 . . 109.5 ?
    H4A2 C4A H4A3 . . 109.5 ?
    N1 C5 C10 . . 121.4(4) ?
    N1 C5 C6 . . 120.9(4) ?
    C10 C5 C6 . . 117.7(4) ?
    C7 C6 C5 . . 120.4(4) ?
    C7 C6 H6 . . 119.8 ?
    C5 C6 H6 . . 119.8 ?
    C6 C7 C8 . . 122.6(4) ?
    C6 C7 H7 . . 118.7 ?
    C8 C7 H7 . . 118.7 ?
    C7 C8 C9 . . 117.2(4) ?
    C7 C8 C11 . . 120.7(4) ?
    C9 C8 C11 . . 122.1(4) ?
    O1 C9 C10 . . 118.3(4) ?
    O1 C9 C8 . . 119.7(4) ?
    C10 C9 C8 . . 122.0(4) ?
    C9 C10 C5 . . 120.1(4) ?
    C9 C10 H10 . . 120.0 ?
    C5 C10 H10 . . 120.0 ?
    N2 C11 C8 . . 121.3(4) ?
    N2 C11 H11 . . 119.4 ?
    C8 C11 H11 . . 119.4 ?
    C17 C12 C13 . . 117.8(4) ?
    C17 C12 N2 . . 117.2(4) ?
    C13 C12 N2 . . 125.0(4) ?
    C12 C13 C14 . . 120.8(4) ?
    C12 C13 H13 . . 119.6 ?
    C14 C13 H13 . . 119.6 ?
    C15 C14 C13 . . 121.5(4) ?
    C15 C14 H14 . . 119.2 ?
    C13 C14 H14 . . 119.2 ?
    N3 C15 C14 . . 122.1(4) ?
    N3 C15 C16 . . 122.5(4) ?
    C14 C15 C16 . . 115.4(4) ?
    C17 C16 C15 . . 122.4(4) ?
    C17 C16 H16 . . 118.8 ?
    C15 C16 H16 . . 118.8 ?
    C12 C17 C16 . . 122.0(4) ?
    C12 C17 H17 . . 119.0 ?
    C16 C17 H17 . . 119.0 ?
    N3 C18 C19 . . 113.4(4) ?
    N3 C18 H18A . . 108.9 ?
    C19 C18 H18A . . 108.9 ?
    N3 C18 H18B . . 108.9 ?
    C19 C18 H18B . . 108.9 ?
    H18A C18 H18B . . 107.7 ?
    C18 C19 H19A . . 109.5 ?
    C18 C19 H19B . . 109.5 ?
    H19A C19 H19B . . 109.5 ?
    C18 C19 H19C . . 109.5 ?
    H19A C19 H19C . . 109.5 ?
    H19B C19 H19C . . 109.5 ?
    N3 C20 C21 . . 112.6(4) ?
    N3 C20 H20A . . 109.1 ?
    C21 C20 H20A . . 109.1 ?
    N3 C20 H20B . . 109.1 ?
    C21 C20 H20B . . 109.1 ?
    H20A C20 H20B . . 107.8 ?
    C20 C21 H21A . . 109.5 ?
    C20 C21 H21B . . 109.5 ?
    H21A C21 H21B . . 109.5 ?
    C20 C21 H21C . . 109.5 ?
    H21A C21 H21C . . 109.5 ?
    H21B C21 H21C . . 109.5 ?
    C5 N1 C2A . . 117.2(10) ?
    C5 N1 C3A . . 120.9(7) ?
    C2A N1 C3A . . 121.9(12) ?
    C5 N1 C2 . . 120.7(5) ?
    C2A N1 C2 . . 40.3(12) ?
    C3A N1 C2 . . 104.8(9) ?
    C5 N1 C3 . . 120.0(5) ?
    C2A N1 C3 . . 103.2(12) ?
    C3A N1 C3 . . 45.1(8) ?
    C2 N1 C3 . . 118.8(6) ?
    C11 N2 C12 . . 122.8(4) ?
    C15 N3 C18 . . 122.3(4) ?
    C15 N3 C20 . . 121.8(4) ?
    C18 N3 C20 . . 115.9(4) ?
    C9 O1 H1 . . 112(4) ?
loop_
    _geom_torsion_atom_site_label_1
    _geom_torsion_atom_site_label_2
    _geom_torsion_atom_site_label_3
    _geom_torsion_atom_site_label_4
    _geom_torsion_site_symmetry_1
    _geom_torsion_site_symmetry_2
    _geom_torsion_site_symmetry_3
    _geom_torsion_site_symmetry_4
    _geom_torsion
    _geom_torsion_publ_flag
    N1 C5 C6 C7 . . . . 176.6(5) ?
    C10 C5 C6 C7 . . . . -2.5(8) ?
    C5 C6 C7 C8 . . . . 0.6(8) ?
    C6 C7 C8 C9 . . . . 1.8(7) ?
    C6 C7 C8 C11 . . . . -177.7(4) ?
    C7 C8 C9 O1 . . . . 177.9(4) ?
    C11 C8 C9 O1 . . . . -2.7(6) ?
    C7 C8 C9 C10 . . . . -2.2(6) ?
    C11 C8 C9 C10 . . . . 177.2(4) ?
    O1 C9 C10 C5 . . . . -179.8(4) ?
    C8 C9 C10 C5 . . . . 0.3(7) ?
    N1 C5 C10 C9 . . . . -177.1(5) ?
    C6 C5 C10 C9 . . . . 2.1(7) ?
    C7 C8 C11 N2 . . . . 178.7(4) ?
    C9 C8 C11 N2 . . . . -0.8(6) ?
    C17 C12 C13 C14 . . . . 0.2(6) ?
    N2 C12 C13 C14 . . . . -177.9(4) ?
    C12 C13 C14 C15 . . . . 0.0(7) ?
    C13 C14 C15 N3 . . . . 179.3(4) ?
    C13 C14 C15 C16 . . . . -1.0(6) ?
    N3 C15 C16 C17 . . . . -178.5(4) ?
    C14 C15 C16 C17 . . . . 1.8(6) ?
    C13 C12 C17 C16 . . . . 0.7(6) ?
    N2 C12 C17 C16 . . . . 178.9(4) ?
    C15 C16 C17 C12 . . . . -1.7(7) ?
    C10 C5 N1 C2A . . . . 34.3(15) ?
    C6 C5 N1 C2A . . . . -144.8(15) ?
    C10 C5 N1 C3A . . . . -146.5(10) ?
    C6 C5 N1 C3A . . . . 34.4(12) ?
    C10 C5 N1 C2 . . . . -11.9(9) ?
    C6 C5 N1 C2 . . . . 169.0(6) ?
    C10 C5 N1 C3 . . . . 160.6(5) ?
    C6 C5 N1 C3 . . . . -18.5(8) ?
    C1A C2A N1 C5 . . . . -106(2) ?
    C1A C2A N1 C3A . . . . 75(3) ?
    C1A C2A N1 C2 . . . . 0(2) ?
    C1A C2A N1 C3 . . . . 120(2) ?
    C4A C3A N1 C5 . . . . -110.9(14) ?
    C4A C3A N1 C2A . . . . 68(2) ?
    C4A C3A N1 C2 . . . . 108.3(15) ?
    C4A C3A N1 C3 . . . . -7.8(14) ?
    C1 C2 N1 C5 . . . . 91.1(9) ?
    C1 C2 N1 C2A . . . . -5.8(16) ?
    C1 C2 N1 C3A . . . . -128.1(9) ?
    C1 C2 N1 C3 . . . . -81.6(8) ?
    C4 C3 N1 C5 . . . . 99.5(7) ?
    C4 C3 N1 C2A . . . . -127.9(12) ?
    C4 C3 N1 C3A . . . . -5.7(10) ?
    C4 C3 N1 C2 . . . . -87.8(7) ?
    C8 C11 N2 C12 . . . . -178.8(4) ?
    C17 C12 N2 C11 . . . . 173.3(4) ?
    C13 C12 N2 C11 . . . . -8.6(6) ?
    C14 C15 N3 C18 . . . . 3.3(7) ?
    C16 C15 N3 C18 . . . . -176.3(4) ?
    C14 C15 N3 C20 . . . . -178.2(4) ?
    C16 C15 N3 C20 . . . . 2.1(6) ?
    C19 C18 N3 C15 . . . . -86.1(5) ?
    C19 C18 N3 C20 . . . . 95.3(5) ?
    C21 C20 N3 C15 . . . . -86.4(6) ?
    C21 C20 N3 C18 . . . . 92.1(5) ?
loop_
    _geom_hbond_atom_site_label_D
    _geom_hbond_atom_site_label_H
    _geom_hbond_atom_site_label_A
    _geom_hbond_site_symmetry_A
    _geom_hbond_distance_DH
    _geom_hbond_distance_HA
    _geom_hbond_distance_DA
    _geom_hbond_angle_DHA
    _geom_hbond_publ_flag
    O1 H1 N2 . 0.86(2) 1.81(4) 2.563(5) 144(6) y
    C18 H18A Cg2 4_745 0.97 2.92 3.660(5) 134 y
    C1A H1A1 Cg1 3_465 0.96 2.80 3.49(4) 130 y
_iucr_refine_instructions_details
;
TITL L2 in P2(1)2(1)2(1)
CELL  0.71073   8.1986   9.7128  24.4172   90.000   90.000   90.000
ZERR     4.00   0.0004   0.0004   0.0012    0.000    0.000    0.000
LATT  -1
SYMM  1/2 + X, 1/2 - Y, - Z
SYMM  - X, 1/2 + Y, 1/2 - Z
SYMM  1/2 - X, - Y, 1/2 + Z
SFAC  C    H    N    O
UNIT  84   116  12   4
MERG   2
DFIX 1.46 0.01 N1 C2 N1 C3 N1 C2A N1 C3A
DFIX 1.53 0.01 C1 C2 C1A C2A C3 C4 C3A C4A
DFIX 0.82 O1 H1
DELU 0.001 C9 O1
FMAP   2
PLAN   20
SIZE  0.24   0.26   0.28
ACTA
BOND   $H
CONF
HTAB O1 N2
L.S.   4
TEMP    22.00
WGHT    0.072700    1.503200
FVAR       0.12291   0.77494
PART    1
C1    1    0.726627    0.910090   -0.024375    21.00000    0.09097    0.07061 =
         0.08925   -0.01259    0.00614    0.01024
AFIX 137
H1A   2    0.741103    0.868999    0.011051    21.00000   -1.50000
H1B   2    0.653751    0.987098   -0.021429    21.00000   -1.50000
H1C   2    0.830175    0.940927   -0.038031    21.00000   -1.50000
AFIX   0
C2    1    0.655481    0.804899   -0.063325    21.00000    0.08354    0.05730 =
         0.05919    0.00425   -0.00453    0.01360
AFIX  23
H2A   2    0.557658    0.765137   -0.047541    21.00000   -1.20000
H2B   2    0.626008    0.849176   -0.097530    21.00000   -1.20000
AFIX   0
C3    1    0.908187    0.720479   -0.115567    21.00000    0.08119    0.06137 =
         0.07757    0.00374    0.00524   -0.00750
AFIX  23
H3A   2    0.937496    0.817224   -0.116110    21.00000   -1.20000
H3B   2    1.004691    0.667365   -0.106522    21.00000   -1.20000
AFIX   0
C4    1    0.843832    0.677802   -0.170264    21.00000    0.09898    0.10511 =
         0.07493   -0.00752    0.00049    0.01656
AFIX 137
H4A   2    0.821083    0.580850   -0.169943    21.00000   -1.50000
H4B   2    0.923652    0.697465   -0.197946    21.00000   -1.50000
H4C   2    0.745426    0.727679   -0.178034    21.00000   -1.50000
AFIX   0
PART    2
C1A   1    0.585588    0.846690   -0.061507   -21.00000    0.10617    0.10900 =
         0.14987    0.01378    0.04451   -0.01118
AFIX 137
H1A1  2    0.552145    0.939747   -0.054474   -21.00000   -1.50000
H1A2  2    0.519346    0.784685   -0.040466   -21.00000   -1.50000
H1A3  2    0.572957    0.826744   -0.099780   -21.00000   -1.50000
AFIX   0
C2A   1    0.763804    0.829071   -0.045323   -21.00000    0.11963    0.07738 =
         0.05775    0.01489   -0.00602   -0.00382
AFIX  23
H2A1  2    0.834459    0.899265   -0.060676   -21.00000   -1.20000
H2A2  2    0.779754    0.822054   -0.006059   -21.00000   -1.20000
AFIX   0
C3A   1    0.786781    0.685763   -0.134076   -21.00000    0.12676    0.02057 =
         0.03597    0.00042    0.02051    0.00759
AFIX  23
H3A1  2    0.701925    0.738978   -0.151916   -21.00000   -1.20000
H3A2  2    0.782388    0.591120   -0.146672   -21.00000   -1.20000
AFIX   0
C4A   1    0.955002    0.749112   -0.142450   -21.00000    0.07594    0.07962 =
         0.08529   -0.00961    0.02330   -0.01958
AFIX 137
H4A1  2    0.947780    0.847355   -0.138886   -21.00000   -1.50000
H4A2  2    0.994360    0.726258   -0.178346   -21.00000   -1.50000
H4A3  2    1.028832    0.713629   -0.115394   -21.00000   -1.50000
AFIX   0
PART    0
C5    1    0.781108    0.579281   -0.041765    11.00000    0.09094    0.05355 =
         0.05543    0.00279    0.01948    0.01210
C6    1    0.876416    0.464360   -0.056973    11.00000    0.08968    0.06108 =
         0.06662   -0.00630    0.01784    0.00763
AFIX  43
H6    2    0.932644    0.465058   -0.090051    11.00000   -1.20000
AFIX   0
C7    1    0.886532    0.352193   -0.023405    11.00000    0.07456    0.05431 =
         0.07504   -0.00469    0.00362    0.00986
AFIX  43
H7    2    0.950939    0.278204   -0.034211    11.00000   -1.20000
AFIX   0
C8    1    0.805447    0.344448    0.025585    11.00000    0.05008    0.04796 =
         0.06413    0.00360   -0.01034   -0.00022
C9    1    0.706826    0.454981    0.039708    11.00000    0.05858    0.07140 =
         0.05396    0.00083    0.00047   -0.00402
C10   1    0.694137    0.571191    0.006992    11.00000    0.08089    0.05914 =
         0.05864    0.00526    0.01515    0.01719
AFIX  43
H10   2    0.627372    0.643783    0.017683    11.00000   -1.20000
AFIX   0
C11   1    0.824596    0.224547    0.061131    11.00000    0.05606    0.07139 =
         0.06532   -0.00284   -0.01160   -0.00241
AFIX  43
H11   2    0.890879    0.152154    0.049900    11.00000   -1.20000
AFIX   0
C12   1    0.772664    0.101717    0.142556    11.00000    0.05247    0.04851 =
         0.07123    0.00980   -0.01698   -0.00027
C13   1    0.852177   -0.020695    0.129603    11.00000    0.08106    0.08033 =
         0.05036    0.00162   -0.00204   -0.00493
AFIX  43
H13   2    0.901228   -0.030597    0.095487    11.00000   -1.20000
AFIX   0
C14   1    0.859113   -0.128663    0.167210    11.00000    0.07778    0.06117 =
         0.06489    0.00569   -0.00723    0.01258
AFIX  43
H14   2    0.912965   -0.209438    0.157653    11.00000   -1.20000
AFIX   0
C15   1    0.787198   -0.118297    0.218785    11.00000    0.05056    0.04630 =
         0.05767    0.00529   -0.01120   -0.00155
C16   1    0.710912    0.007831    0.230071    11.00000    0.05599    0.06215 =
         0.06677    0.00367   -0.00260    0.00092
AFIX  43
H16   2    0.663771    0.020964    0.264318    11.00000   -1.20000
AFIX   0
C17   1    0.703322    0.112245    0.192535    11.00000    0.05552    0.06406 =
         0.06702    0.00238   -0.00552    0.00119
AFIX  43
H17   2    0.648730    0.192930    0.201731    11.00000   -1.20000
AFIX   0
C18   1    0.878908   -0.351421    0.245260    11.00000    0.07694    0.06332 =
         0.07741    0.01400   -0.00380    0.01524
AFIX  23
H18A  2    0.912778   -0.391209    0.279878    11.00000   -1.20000
H18B  2    0.976528   -0.330647    0.224392    11.00000   -1.20000
AFIX   0
C19   1    0.778730   -0.456663    0.214107    11.00000    0.14440    0.06624 =
         0.11642   -0.01406   -0.01422    0.00083
AFIX 137
H19A  2    0.685549   -0.482502    0.235584    11.00000   -1.50000
H19B  2    0.844254   -0.536578    0.206952    11.00000   -1.50000
H19C  2    0.742947   -0.417554    0.180057    11.00000   -1.50000
AFIX   0
C20   1    0.712475   -0.214284    0.309103    11.00000    0.07287    0.06321 =
         0.09300    0.01788    0.00091   -0.00110
AFIX  23
H20A  2    0.682238   -0.305831    0.321308    11.00000   -1.20000
H20B  2    0.613241   -0.160719    0.305369    11.00000   -1.20000
AFIX   0
C21   1    0.819138   -0.148736    0.351474    11.00000    0.14484    0.12339 =
         0.07221   -0.00778   -0.00118   -0.00490
AFIX 137
H21A  2    0.920822   -0.197479    0.353507    11.00000   -1.50000
H21B  2    0.765705   -0.152138    0.386432    11.00000   -1.50000
H21C  2    0.839297   -0.054552    0.341658    11.00000   -1.50000
AFIX   0
N1    3    0.776687    0.695365   -0.073778    11.00000    0.17645    0.06545 =
         0.07234    0.01961    0.06078    0.03763
N2    3    0.754245    0.217437    0.105945    11.00000    0.06110    0.06530 =
         0.06131   -0.00299   -0.01393    0.00316
N3    3    0.791796   -0.224324    0.255927    11.00000    0.08077    0.05371 =
         0.06186    0.00527    0.00025    0.01075
O1    4    0.620806    0.450843    0.086236    11.00000    0.10488    0.08407 =
         0.06848    0.01314    0.02494    0.02826
H1    2    0.643314    0.378917    0.105390    11.00000   -1.50000
HKLF 4  1.0  1.00  0.00  0.00  0.00  1.00  0.00  0.00  0.00  1.00
REM  L2 in P2(1)2(1)2(1)
REM R1 =  0.0638 for   2130 Fo > 4sig(Fo)  and  0.1229 for all   3556 data
REM    272 parameters refined using     10 restraints
END
WGHT      0.0727      1.5033
REM Highest difference peak  0.439,  deepest hole -0.203,  1-sigma level  0.042
Q1    1   0.6734  0.2187  0.1757  11.00000  0.05    0.44
Q2    1   0.8422  0.1192  0.0906  11.00000  0.05    0.30
Q3    1   0.7602  0.3079  0.0836  11.00000  0.05    0.27
Q4    1   0.9221 -0.1143  0.1192  11.00000  0.05    0.20
Q5    1   0.9208  0.1184  0.0423  11.00000  0.05    0.18
Q6    1   0.7568  0.0864  0.3504  11.00000  0.05    0.18
Q7    1   0.9347 -0.0014  0.0846  11.00000  0.05    0.16
Q8    1   0.6487  0.0176  0.2829  11.00000  0.05    0.15
Q9    1   0.7050 -0.1193  0.1648  11.00000  0.05    0.15
Q10   1   0.8054 -0.3482  0.3008  11.00000  0.05    0.14
Q11   1   1.1863  0.7430 -0.1883  11.00000  0.05    0.14
Q12   1   0.7522  0.3441 -0.0199  11.00000  0.05    0.14
Q13   1   0.7765  0.0008  0.1796  11.00000  0.05    0.14
Q14   1   0.8941  0.1094  0.1458  11.00000  0.05    0.14
Q15   1   0.9792  0.4811 -0.0966  11.00000  0.05    0.14
Q16   1   0.7664  0.4611 -0.0712  11.00000  0.05    0.13
Q17   1   0.7810  0.4023  0.0506  11.00000  0.05    0.13
Q18   1   0.8995  0.2339  0.0095  11.00000  0.05    0.13
Q19   1   0.7657 -0.2374  0.1606  11.00000  0.05    0.13
Q20   1   0.8449 -0.5708  0.1363  11.00000  0.05    0.12
;
