# Supplementary material for: Crystal structure of 5-di­ethyl­amino-2-({[4-(di­ethyl­amino)­phen­yl]imino}­meth­yl)phenol
Source: Acta Crystallogr E Crystallogr Commun. 2015 Sep 12;71(Pt 10):o712–3. doi: 10.1107/S205698901501645X (PMC4647405; doi:10.1107/S205698901501645X)
Supplement: Supplementary file 2 [file e-71-0o712-Isup2.hkl]

#
# h,k,l, Fc-squared, Fo-squared, sigma(Fo-squared) and status flag
#
data_I
_shelx_title ' L2 in P2(1)2(1)2(1)'
_shelx_refln_list_code          4
_shelx_F_calc_maximum      254.91
_exptl_crystal_F_000       736.00
_reflns_d_resolution_high  0.8299
 
loop_
 _symmetry_equiv_pos_as_xyz
 'x, y, z'
 'x+1/2, -y+1/2, -z'
 '-x, y+1/2, -z+1/2'
 '-x+1/2, -y, z+1/2'
 
_cell_length_a     8.1986
_cell_length_b     9.7128
_cell_length_c    24.4172
_cell_angle_alpha  90.000
_cell_angle_beta   90.000
_cell_angle_gamma  90.000
 
_shelx_F_squared_multiplier     1.000
 
loop_
 _refln_index_h
 _refln_index_k
 _refln_index_l
 _refln_F_squared_calc
 _refln_F_squared_meas
 _refln_F_squared_sigma
 _refln_observed_status
   2   0   0    64978.87    65071.32    602.92 o
   4   0   0        0.35        0.49      1.45 o
   6   0   0        2.74       -2.30      2.30 o
   8   0   0        1.91       -4.39      4.39 o
   1   1   0       29.29        9.72      1.01 o
   2   1   0     1197.86     1153.62     13.63 o
   3   1   0     1047.60      852.49      7.22 o
   4   1   0        0.42       -1.06      1.06 o
   5   1   0       54.41       42.48      2.05 o
   6   1   0        0.04       -1.58      1.58 o
   7   1   0        7.94        3.36      2.07 o
   8   1   0        4.35       -3.12      3.16 o
   9   1   0        1.18        5.21      3.73 o
   0   2   0      679.78      729.60      6.49 o
   1   2   0        1.14        0.15      0.52 o
   2   2   0        4.15        8.22      1.72 o
   3   2   0      267.25      261.84      4.35 o
   4   2   0      122.73      103.54      2.18 o
   5   2   0       68.33       72.81      2.80 o
   6   2   0        3.33        4.83      2.10 o
   7   2   0        0.42       -1.98      1.98 o
   8   2   0        1.72        3.74      3.03 o
   9   2   0        0.33       -1.90      3.33 o
   1   3   0     1920.10     1866.54     11.59 o
   2   3   0      758.88      573.26      4.63 o
   3   3   0      526.31      459.27      6.84 o
   4   3   0      417.15      404.19      7.62 o
   5   3   0       23.06       12.53      2.73 o
   6   3   0        5.01        2.51      4.14 o
   7   3   0        0.53       -1.80      2.25 o
   8   3   0        0.19       -3.54      3.54 o
   9   3   0        0.57       -0.01      4.85 o
   0   4   0        5.60        3.04      1.17 o
   1   4   0      172.57      195.95      2.38 o
   2   4   0        9.42       15.28      1.17 o
   3   4   0       26.27       18.45      1.65 o
   4   4   0        4.65        7.53      2.43 o
   5   4   0       19.46       22.58      3.33 o
   6   4   0        0.83       -3.06      3.06 o
   7   4   0       31.85       25.86      4.59 o
   8   4   0        0.27       -2.49      4.01 o
   9   4   0        6.52       11.58      7.84 o
   1   5   0       21.44       26.68      1.30 o
   2   5   0       50.50       54.07      1.92 o
   3   5   0        5.80        3.61      0.94 o
   4   5   0        5.25        1.17      2.30 o
   5   5   0        8.79       12.80      3.31 o
   6   5   0        6.00       -0.87      3.00 o
   7   5   0        8.49       -0.33      3.74 o
   8   5   0       13.41       11.52      4.61 o
   0   6   0        5.18        0.97      2.30 o
   1   6   0      204.98      170.16      3.11 o
   2   6   0      106.74      119.39      2.33 o
   3   6   0      375.63      338.92      4.36 o
   4   6   0      291.21      268.36      7.07 o
   5   6   0       75.10       70.01      5.44 o
   6   6   0       38.62       23.11      3.99 o
   7   6   0       20.14       15.01      3.99 o
   8   6   0        0.29       -2.41      4.19 o
   1   7   0        1.14       -1.02      1.02 o
   2   7   0        0.78       -1.52      1.52 o
   3   7   0        1.36       -2.10      2.10 o
   4   7   0        0.84       -3.48      3.48 o
   5   7   0        0.07       -3.65      3.65 o
   6   7   0        0.57       -3.82      3.82 o
   7   7   0        1.93       -1.86      3.69 o
   0   8   0        3.00       12.40      5.51 o
   1   8   0       62.80       65.01      4.26 o
   2   8   0        3.08        3.26      2.07 o
   3   8   0       78.27       74.90      4.26 o
   4   8   0        1.12       -1.97      1.97 o
   5   8   0        3.29       -2.01      3.73 o
   6   8   0        0.02        1.13      4.01 o
   7   8   0        0.53       -2.88      5.30 o
   1   9   0     1025.44     1312.05     19.77 o
   2   9   0       13.70       30.32      7.23 o
   3   9   0      182.42      201.88      7.92 o
   4   9   0       31.46       42.82      6.30 o
   5   9   0        2.51       -1.42      4.87 o
   6   9   0        1.49       -2.66      5.34 o
   0  10   0        0.87       -6.43      7.94 o
   1  10   0        6.71        5.50      4.50 o
   2  10   0       39.78       39.15      5.44 o
   3  10   0        7.90        3.39      5.90 o
   4  10   0       53.96       48.82     11.88 o
   5  10   0        0.21        2.89      5.40 o
   1  11   0        0.38       -5.61      5.61 o
   2  11   0       12.80        6.86      7.72 o
   3  11   0       14.06        8.44      6.59 o
   1   0   1      102.20      114.46      3.95 o
   2   0   1     2336.03     2680.98     17.78 o
   3   0   1      310.96      345.86      3.57 o
   4   0   1       24.30       18.40      1.43 o
   5   0   1        3.85       -1.29      1.29 o
   6   0   1        0.68       -1.52      1.52 o
   7   0   1       13.85        1.17      2.41 o
   8   0   1        0.85       -3.11      3.11 o
   9   0   1        0.00        0.89      3.78 o
  -9   1   1        0.45        6.31      4.39 o
  -8   1   1        3.27       -3.50      3.50 o
  -7   1   1        1.21       -1.98      1.98 o
  -6   1   1       36.40       29.88      2.30 o
  -5   1   1       37.91       35.59      2.00 o
  -4   1   1       25.87       23.95      1.64 o
  -3   1   1       56.84       56.57      2.52 o
  -2   1   1     1870.64     1785.04     15.26 o
  -1   1   1       64.98       61.83      2.01 o
   0   1   1       22.17        8.56      0.68 o
   1   1   1       64.76       62.62      2.26 o
   2   1   1     1870.17     1765.83     14.52 o
   3   1   1       56.93       55.23      1.97 o
   4   1   1       25.87       23.23      1.42 o
   5   1   1       37.82       37.48      2.49 o
   6   1   1       36.35       30.63      3.18 o
   7   1   1        1.21       -1.85      1.85 o
   8   1   1        3.25       -3.11      3.11 o
   9   1   1        0.45        8.11      3.98 o
  -9   2   1        1.68        0.88      3.46 o
  -8   2   1       15.50       20.12      4.59 o
  -7   2   1        9.96       14.46      2.25 o
  -6   2   1      134.86      114.19      2.88 o
  -5   2   1      183.95      171.83      3.09 o
  -4   2   1      305.23      263.33      3.35 o
  -3   2   1     1649.11     1470.95     11.05 o
  -2   2   1      989.73      790.35      6.66 o
  -1   2   1       23.96       18.78      0.80 o
   0   2   1      517.21      471.76      3.18 o
   1   2   1       24.02       18.13      0.78 o
   2   2   1      990.12      793.55      6.81 o
   3   2   1     1649.57     1472.61     12.68 o
   4   2   1      305.35      261.39      3.83 o
   5   2   1      183.87      170.59      3.14 o
   6   2   1      134.92      117.46      3.48 o
   7   2   1        9.97        8.30      2.44 o
   8   2   1       15.50       14.83      3.58 o
   9   2   1        1.68       -2.16      4.72 o
  -9   3   1        7.26        5.43      5.21 o
  -8   3   1        4.68        2.69      4.14 o
  -7   3   1        3.04       -3.78      3.78 o
  -6   3   1       92.29       91.60      5.24 o
  -5   3   1       67.16       77.08      4.47 o
  -4   3   1      637.71      690.51      9.53 o
  -3   3   1     1119.95     1194.91     13.39 o
  -2   3   1     1090.61     1201.71      8.26 o
  -1   3   1     1159.98     1113.93      7.84 o
   0   3   1        0.10       31.92      0.96 o
   1   3   1     1159.28     1111.19      7.95 o
   2   3   1     1090.91     1184.00      9.01 o
   3   3   1     1120.66     1183.48     10.71 o
   4   3   1      638.11      674.64     10.17 o
   5   3   1       67.13       82.40      3.05 o
   6   3   1       92.35       93.62      3.38 o
   7   3   1        3.05       -0.48      2.64 o
   8   3   1        4.69       -0.88      3.11 o
   9   3   1        7.25        9.01      5.21 o
  -9   4   1       14.91       21.16      5.82 o
  -8   4   1       11.31        6.16      5.35 o
  -7   4   1       26.30       17.97      4.83 o
  -6   4   1        0.07       -3.17      3.17 o
  -5   4   1        0.37       -2.58      2.58 o
  -4   4   1      163.34      184.52      5.01 o
  -3   4   1      162.85      201.63      3.75 o
  -2   4   1      586.70      644.14      6.17 o
  -1   4   1      895.12      963.31      7.01 o
   0   4   1      735.82      802.46      6.24 o
   1   4   1      895.91      955.82      6.69 o
   2   4   1      586.38      651.61      5.45 o
   3   4   1      162.82      206.50      3.24 o
   4   4   1      163.37      186.65      6.36 o
   5   4   1        0.37       -2.34      2.34 o
   6   4   1        0.07       -3.56      3.56 o
   7   4   1       26.37       23.98      4.51 o
   8   4   1       11.29        4.04      4.43 o
   9   4   1       14.92       11.97      5.63 o
  -8   5   1       25.70       23.75      5.23 o
  -7   5   1        5.92       -1.59      4.14 o
  -6   5   1       31.82       21.76      4.00 o
  -5   5   1       25.95       25.14      3.65 o
  -4   5   1        8.68       11.14      2.75 o
  -3   5   1      165.55      158.99      2.83 o
  -2   5   1       57.95       40.62      1.78 o
  -1   5   1      127.12      137.73      2.17 o
   0   5   1        7.14        1.49      1.08 o
   1   5   1      127.17      133.92      2.45 o
   2   5   1       58.03       41.71      1.54 o
   3   5   1      165.51      157.03      2.58 o
   4   5   1        8.74        8.56      2.44 o
   5   5   1       25.97       28.85      3.38 o
   6   5   1       31.77       19.54      4.07 o
   7   5   1        5.91       -2.61      3.96 o
   8   5   1       25.66       22.52      5.12 o
  -8   6   1        0.87       -4.66      4.66 o
  -7   6   1       12.13        8.96      3.92 o
  -6   6   1        1.64       -4.42      4.42 o
  -5   6   1       67.00       59.27      6.78 o
  -4   6   1        7.61        4.85      2.92 o
  -3   6   1      107.10      126.93      3.37 o
  -2   6   1       69.63       68.48      2.31 o
  -1   6   1       94.18       92.36      2.50 o
   0   6   1      105.21       97.13      2.83 o
   1   6   1       94.16       89.83      2.36 o
   2   6   1       69.70       66.62      1.78 o
   3   6   1      107.08      126.12      2.72 o
   4   6   1        7.58        7.98      2.66 o
   5   6   1       66.93       56.12      4.38 o
   6   6   1        1.64       -3.10      3.10 o
   7   6   1       12.14        4.10      4.28 o
   8   6   1        0.87       -3.91      3.91 o
  -7   7   1        6.57       -0.09      4.34 o
  -6   7   1        3.63       -3.27      3.27 o
  -5   7   1       11.17        1.72      4.82 o
  -4   7   1       27.19       15.93      2.37 o
  -3   7   1       32.87       23.90      1.82 o
  -2   7   1       57.40       44.57      2.56 o
  -1   7   1       15.77        9.11      1.67 o
   0   7   1       20.12       26.62      2.26 o
   1   7   1       15.82        9.18      1.09 o
   2   7   1       57.43       39.64      2.54 o
   3   7   1       32.88       25.70      2.32 o
   4   7   1       27.18       19.61      1.89 o
   5   7   1       11.15        4.92      4.95 o
   6   7   1        3.63       -2.35      3.33 o
   7   7   1        6.57        3.58      3.79 o
  -7   8   1        0.45        2.89      5.03 o
  -6   8   1        4.57        7.51      4.29 o
  -5   8   1        1.31       -2.65      3.71 o
  -4   8   1        2.52       -2.86      2.86 o
  -3   8   1       44.12       35.60      2.65 o
  -2   8   1       58.52       70.87      3.33 o
  -1   8   1      602.19      690.52     10.18 o
   0   8   1       29.58       35.08      3.79 o
   1   8   1      602.24      718.06     10.28 o
   2   8   1       58.50       82.39      4.50 o
   3   8   1       44.12       42.92      3.61 o
   4   8   1        2.51       -3.26      3.26 o
   5   8   1        1.31       -0.16      3.61 o
   6   8   1        4.56        9.55      4.13 o
   7   8   1        0.45       -3.63      4.34 o
  -6   9   1        0.22       -2.35      5.34 o
  -5   9   1        4.70       -0.61      4.85 o
  -4   9   1        0.41        0.74      4.97 o
  -3   9   1        7.69       11.63      4.28 o
  -2   9   1       75.57       77.71      8.62 o
  -1   9   1      101.18      244.16      9.17 o
   0   9   1      235.15      354.75     18.07 o
   1   9   1      101.27      256.59     11.41 o
   2   9   1       75.60       74.93      8.09 o
   3   9   1        7.71        6.94      4.16 o
   4   9   1        0.41       -3.31      5.52 o
   5   9   1        4.72        5.50      5.00 o
   6   9   1        0.22       -4.60      4.60 o
  -5  10   1        2.92       15.01      5.75 o
  -4  10   1        1.62        6.37      4.88 o
  -3  10   1        5.56        8.28      7.28 o
  -2  10   1        2.17        0.27      4.47 o
  -1  10   1        4.55       -0.22      4.12 o
   0  10   1        7.99       -2.59      5.01 o
   1  10   1        4.55       -4.20      4.20 o
   2  10   1        2.16        4.38      5.93 o
   3  10   1        5.56        5.42      5.67 o
   4  10   1        1.62       10.67      5.76 o
   5  10   1        2.92       15.26      5.91 o
  -3  11   1        6.03       13.87      8.61 o
  -2  11   1        6.56        2.78      7.58 o
  -1  11   1        0.06       -5.79      5.79 o
   0  11   1        0.25       -4.91      4.91 o
   1  11   1        0.06       -5.67      5.67 o
   2  11   1        6.57        4.67      5.97 o
   3  11   1        6.04        6.33      8.44 o
   1   0   2      747.94      819.86      5.64 o
   2   0   2      114.67       93.35      2.80 o
   3   0   2      695.54      718.09      6.04 o
   4   0   2      229.10      194.57      2.97 o
   5   0   2        2.74        0.73      1.37 o
   6   0   2        1.32       -1.55      1.55 o
   7   0   2        1.96       -1.99      1.99 o
   8   0   2        0.34       -2.86      3.72 o
   9   0   2        0.78       11.55      4.26 o
  -9   1   2       27.80       32.22      4.52 o
  -8   1   2        6.49        2.45      3.42 o
  -7   1   2       21.41       10.69      2.27 o
  -6   1   2       12.64        9.19      1.90 o
  -5   1   2       57.97       51.89      3.42 o
  -4   1   2      623.76      665.03      6.31 o
  -3   1   2      377.04      439.76      5.72 o
  -2   1   2     7902.75     8010.82     48.13 o
  -1   1   2     8557.64     8127.58     46.77 o
   0   1   2     1898.28     2159.84     26.12 o
   1   1   2     8558.61     8148.65     46.10 o
   2   1   2     7904.60     8026.29     49.25 o
   3   1   2      376.93      433.75      4.79 o
   4   1   2      624.46      666.32      5.79 o
   5   1   2       57.96       50.17      2.13 o
   6   1   2       12.62        6.75      1.91 o
   7   1   2       21.43       10.96      2.36 o
   8   1   2        6.48       -0.73      3.40 o
   9   1   2       27.80       31.15      4.58 o
  -9   2   2        1.98       -2.25      3.04 o
  -8   2   2        1.65       -1.61      2.76 o
  -7   2   2       39.39       34.60      2.67 o
  -6   2   2       11.81       10.03      1.73 o
  -5   2   2      290.21      283.51      4.22 o
  -4   2   2      125.12      114.02      2.35 o
  -3   2   2      219.79      207.48      2.70 o
  -2   2   2      141.42      200.13      3.06 o
  -1   2   2     3942.52     3531.34     21.49 o
   0   2   2      311.09      415.11      2.84 o
   1   2   2     3941.16     3533.50     19.59 o
   2   2   2      141.48      203.54      5.31 o
   3   2   2      219.62      207.41      3.34 o
   4   2   2      125.04      113.40      2.17 o
   5   2   2      289.83      284.32      4.31 o
   6   2   2       11.78       10.56      1.50 o
   7   2   2       39.38       34.57      2.78 o
   8   2   2        1.66       -3.35      3.35 o
   9   2   2        1.98        3.17      3.72 o
  -9   3   2        4.81        2.52      4.82 o
  -8   3   2       10.30        7.11      4.36 o
  -7   3   2        5.97        1.17      4.42 o
  -6   3   2       22.19       22.50      3.17 o
  -5   3   2       64.33       65.21      2.63 o
  -4   3   2      116.53      106.81      2.54 o
  -3   3   2      647.42      606.74      5.81 o
  -2   3   2      584.94      563.00      4.61 o
  -1   3   2     1482.89     1336.98      8.43 o
   0   3   2      956.00      957.26      6.05 o
   1   3   2     1482.77     1341.90      8.42 o
   2   3   2      584.33      560.23      4.96 o
   3   3   2      647.32      612.92      5.98 o
   4   3   2      116.53      112.90      2.80 o
   5   3   2       64.31       69.36      2.34 o
   6   3   2       22.17       25.99      2.01 o
   7   3   2        5.98        4.56      2.05 o
   8   3   2       10.27        8.62      2.61 o
   9   3   2        4.82        2.70      5.42 o
  -9   4   2       13.86       16.34      5.86 o
  -8   4   2        6.46        8.31      4.82 o
  -7   4   2       16.89       12.70      4.66 o
  -6   4   2       14.63        2.90      3.46 o
  -5   4   2       15.15        9.18      3.03 o
  -4   4   2      162.60      176.22      4.83 o
  -3   4   2       14.78       20.73      1.24 o
  -2   4   2      818.82      891.19      7.38 o
  -1   4   2       34.55       31.85      1.22 o
   0   4   2       10.95       26.44      1.50 o
   1   4   2       34.65       29.79      1.09 o
   2   4   2      818.31      894.82      7.65 o
   3   4   2       14.78       20.11      1.34 o
   4   4   2      162.64      173.19      5.48 o
   5   4   2       15.08       11.11      3.25 o
   6   4   2       14.66        7.53      3.68 o
   7   4   2       16.90       20.90      4.51 o
   8   4   2        6.46        5.11      4.56 o
   9   4   2       13.88       11.87      5.46 o
  -8   5   2        9.77       10.06      4.49 o
  -7   5   2        0.97        4.96      4.33 o
  -6   5   2        5.02        0.16      3.43 o
  -5   5   2        5.05        1.08      2.68 o
  -4   5   2       22.16       22.08      2.79 o
  -3   5   2       54.10       64.57      2.20 o
  -2   5   2      446.88      466.45      5.16 o
  -1   5   2       54.60       59.16      1.60 o
   0   5   2       91.54       87.92      2.37 o
   1   5   2       54.46       55.79      1.77 o
   2   5   2      446.55      463.57      4.51 o
   3   5   2       54.05       66.56      2.37 o
   4   5   2       22.14       20.61      1.66 o
   5   5   2        5.02        2.27      2.96 o
   6   5   2        5.03       -0.70      3.55 o
   7   5   2        0.96       -3.86      3.86 o
   8   5   2        9.76        9.85      4.61 o
  -8   6   2        0.17       -3.45      4.32 o
  -7   6   2        3.78       -2.38      3.92 o
  -6   6   2        0.14       -1.99      3.90 o
  -5   6   2        6.75        0.34      3.31 o
  -4   6   2        9.91        5.05      1.81 o
  -3   6   2       54.82       70.36      2.42 o
  -2   6   2       28.73       21.14      1.49 o
  -1   6   2      186.07      233.75      3.24 o
   0   6   2       42.57       34.23      1.99 o
   1   6   2      186.15      228.81      3.66 o
   2   6   2       28.64       20.37      1.36 o
   3   6   2       54.89       64.39      2.13 o
   4   6   2        9.89        2.54      1.34 o
   5   6   2        6.77        0.48      2.84 o
   6   6   2        0.14       -3.13      3.13 o
   7   6   2        3.79        0.51      3.51 o
   8   6   2        0.17       -3.45      3.99 o
  -7   7   2        0.89       -3.81      3.81 o
  -6   7   2       32.39       21.21      4.81 o
  -5   7   2        6.69        1.30      3.25 o
  -4   7   2       51.53       44.84      5.41 o
  -3   7   2       29.51       17.26      1.95 o
  -2   7   2       22.09       20.22      1.72 o
  -1   7   2       47.91       52.19      2.43 o
   0   7   2       11.87       13.79      2.17 o
   1   7   2       48.01       50.06      2.96 o
   2   7   2       22.02       20.06      2.12 o
   3   7   2       29.50       21.44      2.12 o
   4   7   2       51.56       45.25      2.49 o
   5   7   2        6.71        3.90      3.64 o
   6   7   2       32.40       27.74      4.15 o
   7   7   2        0.90       -1.08      3.65 o
  -7   8   2        1.42        1.07      5.30 o
  -6   8   2        0.97        0.11      3.87 o
  -5   8   2        3.93        5.54      3.53 o
  -4   8   2       17.71        8.58      2.21 o
  -3   8   2      167.69      175.77      4.94 o
  -2   8   2      256.26      277.28      6.19 o
  -1   8   2      268.93      259.81      8.08 o
   0   8   2      442.52      472.70      8.72 o
   1   8   2      268.96      277.64      7.22 o
   2   8   2      256.13      286.99      7.76 o
   3   8   2      167.57      176.17      7.15 o
   4   8   2       17.69        8.84      3.62 o
   5   8   2        3.92        0.64      3.76 o
   6   8   2        0.96        1.51      3.83 o
   7   8   2        1.42       -4.48      4.48 o
  -6   9   2        1.95        3.45      5.32 o
  -5   9   2       11.54       12.40      6.41 o
  -4   9   2        4.67        4.91      2.71 o
  -3   9   2       52.42       47.74      4.58 o
  -2   9   2      100.84      119.81     10.46 o
  -1   9   2       44.21       66.22      6.38 o
   0   9   2      216.06      361.06     11.69 o
   1   9   2       44.21       69.39      6.07 o
   2   9   2      100.88      119.22      6.73 o
   3   9   2       52.41       50.74      4.89 o
   4   9   2        4.67       -4.17      4.79 o
   5   9   2       11.55       10.78      5.39 o
   6   9   2        1.95       -5.77      6.04 o
  -5  10   2       24.91       38.44      8.13 o
  -4  10   2        1.25        6.30      5.26 o
  -3  10   2       29.84       31.14      9.17 o
  -2  10   2        9.08        6.41      5.53 o
  -1  10   2        5.81        0.00      4.30 o
   0  10   2       31.54       39.48      6.22 o
   1  10   2        5.79        3.87      4.61 o
   2  10   2        9.08        9.34      4.82 o
   3  10   2       29.86       31.35      6.25 o
   4  10   2        1.25        2.54      5.10 o
   5  10   2       24.92       45.21      7.05 o
  -3  11   2        8.56       10.15      6.73 o
  -2  11   2        8.87       -0.82      5.97 o
  -1  11   2        6.50       -4.28      5.86 o
   0  11   2        1.54       -6.47      6.47 o
   1  11   2        6.52       -5.92      5.92 o
   2  11   2        8.87       -5.15      7.10 o
   3  11   2        8.56        9.22      6.74 o
   1   0   3     2041.56     1625.23     10.74 o
   2   0   3      917.93      905.74      6.50 o
   3   0   3       13.34        5.43      0.97 o
   4   0   3       83.04       75.63      2.25 o
   5   0   3      237.97      221.45      3.65 o
   6   0   3       11.03        8.98      1.93 o
   7   0   3        1.64       -2.08      2.08 o
   8   0   3        0.71        0.72      3.67 o
   9   0   3       23.32       46.01      6.69 o
  -9   1   3        4.11        7.18      3.87 o
  -8   1   3       16.00       16.94      4.26 o
  -7   1   3       16.16       15.34      2.34 o
  -6   1   3       36.57       20.01      2.01 o
  -5   1   3      218.73      221.77      4.78 o
  -4   1   3     1155.06     1128.70     11.11 o
  -3   1   3     1192.30     1238.95     11.45 o
  -2   1   3    12190.56    12020.35     69.08 o
  -1   1   3    22401.00    21165.03    116.21 o
   0   1   3       13.71       30.65      0.69 o
   1   1   3    22401.09    21360.10    118.67 o
   2   1   3    12191.51    12003.30     67.99 o
   3   1   3     1192.11     1224.60      8.65 o
   4   1   3     1154.85     1126.83      8.86 o
   5   1   3      218.55      218.91      3.91 o
   6   1   3       36.50       19.94      2.15 o
   7   1   3       16.13       13.96      2.41 o
   8   1   3       15.99       18.93      4.21 o
   9   1   3        4.12        3.68      6.85 o
  -9   2   3        6.12       -5.31      5.31 o
  -8   2   3        1.23        2.92      3.00 o
  -7   2   3       19.29       19.05      2.40 o
  -6   2   3        8.26        7.76      1.87 o
  -5   2   3       67.44       63.16      2.15 o
  -4   2   3      252.36      276.54      3.28 o
  -3   2   3      723.52      742.10      5.79 o
  -2   2   3       38.33       65.83      1.59 o
  -1   2   3     5440.98     5501.02     32.90 o
   0   2   3      491.45      428.68      3.10 o
   1   2   3     5439.20     5508.85     30.00 o
   2   2   3       38.37       63.19      2.31 o
   3   2   3      723.27      741.53      6.47 o
   4   2   3      252.72      273.50      3.60 o
   5   2   3       67.61       62.41      2.61 o
   6   2   3        8.24        9.11      1.69 o
   7   2   3       19.30       18.64      3.18 o
   8   2   3        1.23       -2.32      3.19 o
   9   2   3        6.12        9.43      3.72 o
  -9   3   3        7.50        6.21      6.01 o
  -8   3   3       13.54        7.53      5.45 o
  -7   3   3       48.29       44.45      5.17 o
  -6   3   3       53.21       60.01      3.35 o
  -5   3   3       68.46       76.45      2.69 o
  -4   3   3      238.54      243.34      3.98 o
  -3   3   3       86.64       89.94      3.23 o
  -2   3   3       79.44       76.13      2.19 o
  -1   3   3      314.36      302.36      2.96 o
   0   3   3      266.73      218.78      2.08 o
   1   3   3      314.33      304.52      2.90 o
   2   3   3       79.71       76.88      2.18 o
   3   3   3       87.02       91.97      3.26 o
   4   3   3      238.63      248.72      4.54 o
   5   3   3       68.62       78.14      3.29 o
   6   3   3       53.24       62.86      2.98 o
   7   3   3       48.27       41.30      2.79 o
   8   3   3       13.55       11.15      3.08 o
   9   3   3        7.50        8.49      5.74 o
  -9   4   3        0.58        4.53      5.24 o
  -8   4   3        0.32       -3.80      3.80 o
  -7   4   3        4.58       -2.88      4.13 o
  -6   4   3        4.02       -3.34      3.36 o
  -5   4   3       25.32       22.50      3.20 o
  -4   4   3        0.51       -0.80      1.12 o
  -3   4   3       30.40       33.30      1.08 o
  -2   4   3      522.31      471.23      4.79 o
  -1   4   3      580.31      578.55      4.60 o
   0   4   3     1345.53     1232.69      7.88 o
   1   4   3      580.76      577.71      4.71 o
   2   4   3      522.19      463.36      4.36 o
   3   4   3       30.37       32.99      1.78 o
   4   4   3        0.52        1.06      1.46 o
   5   4   3       25.29       24.01      2.48 o
   6   4   3        4.01       -0.41      4.60 o
   7   4   3        4.58       -1.15      4.20 o
   8   4   3        0.32       -1.21      4.28 o
   9   4   3        0.58       -5.40      5.40 o
  -8   5   3        0.35       -4.66      4.66 o
  -7   5   3        3.07       -4.74      4.74 o
  -6   5   3        1.72       -2.87      2.87 o
  -5   5   3       22.89       17.48      3.13 o
  -4   5   3       43.03       45.58      2.88 o
  -3   5   3      133.97      142.53      2.72 o
  -2   5   3      404.44      427.82      4.89 o
  -1   5   3      366.72      302.00      3.38 o
   0   5   3      145.59      176.47      2.69 o
   1   5   3      366.57      303.51      3.75 o
   2   5   3      404.26      424.56      4.76 o
   3   5   3      133.97      144.16      2.51 o
   4   5   3       43.02       45.98      2.21 o
   5   5   3       22.89       14.55      3.39 o
   6   5   3        1.72       -3.78      3.78 o
   7   5   3        3.05       -2.04      3.63 o
   8   5   3        0.35       -4.11      4.11 o
  -8   6   3       14.92       12.28      5.17 o
  -7   6   3       14.09        6.72      4.23 o
  -6   6   3       37.04       25.09      4.28 o
  -5   6   3       30.04       15.98      3.71 o
  -4   6   3       14.15        9.16      1.39 o
  -3   6   3       46.32       48.62      2.27 o
  -2   6   3       32.62       28.12      1.86 o
  -1   6   3       61.21       55.03      1.91 o
   0   6   3       11.16       12.49      1.42 o
   1   6   3       61.26       50.49      2.27 o
   2   6   3       32.55       27.56      1.44 o
   3   6   3       46.27       46.02      2.02 o
   4   6   3       14.06        6.11      1.75 o
   5   6   3       30.01       16.69      3.46 o
   6   6   3       37.02       23.63      3.95 o
   7   6   3       14.09        3.64      3.81 o
   8   6   3       14.93        9.56      4.49 o
  -7   7   3        2.79       -1.43      3.90 o
  -6   7   3       14.67        5.49      5.28 o
  -5   7   3        2.98        1.65      4.61 o
  -4   7   3       37.30       34.28      4.55 o
  -3   7   3       48.38       51.84      2.52 o
  -2   7   3      164.74      157.42      3.48 o
  -1   7   3       60.08       59.67      2.23 o
   0   7   3      273.27      270.17      5.30 o
   1   7   3       60.22       61.11      2.95 o
   2   7   3      164.89      157.78      3.94 o
   3   7   3       48.31       55.82      2.67 o
   4   7   3       37.26       38.90      2.53 o
   5   7   3        3.00       -3.37      3.41 o
   6   7   3       14.66        9.99      3.91 o
   7   7   3        2.79        8.67      4.03 o
  -7   8   3        7.25        2.42      4.92 o
  -6   8   3        7.10        5.66      4.87 o
  -5   8   3       17.42       14.01      3.83 o
  -4   8   3       37.96       40.21      4.80 o
  -3   8   3       14.62       13.40      4.60 o
  -2   8   3      249.90      248.05      4.32 o
  -1   8   3       11.28       20.01      3.79 o
   0   8   3      361.82      369.03      8.02 o
   1   8   3       11.31       19.42      2.70 o
   2   8   3      249.94      256.96      5.71 o
   3   8   3       14.61       20.97      3.27 o
   4   8   3       37.97       39.88      3.88 o
   5   8   3       17.45       17.55      4.43 o
   6   8   3        7.11        9.08      4.86 o
   7   8   3        7.25        4.38      4.75 o
  -6   9   3        2.96        4.63      5.86 o
  -5   9   3        6.13        6.22      4.74 o
  -4   9   3        2.09        0.86      2.70 o
  -3   9   3        7.55        0.96      5.93 o
  -2   9   3       80.20       76.99      6.95 o
  -1   9   3       37.19       51.96      5.97 o
   0   9   3      301.09      383.60     13.64 o
   1   9   3       37.18       53.37      5.24 o
   2   9   3       80.32      101.19      8.48 o
   3   9   3        7.53        5.85      4.76 o
   4   9   3        2.10       -2.35      4.69 o
   5   9   3        6.11        4.91      4.69 o
   6   9   3        2.96       -1.50      5.02 o
  -5  10   3        9.91       19.39      8.06 o
  -4  10   3       12.22       12.55      5.19 o
  -3  10   3       20.61       25.34      7.71 o
  -2  10   3       35.98       32.14      5.31 o
  -1  10   3       19.38       25.94      5.55 o
   0  10   3       41.34       36.42      6.25 o
   1  10   3       19.38       35.81      5.83 o
   2  10   3       36.02       24.58      5.26 o
   3  10   3       20.61       25.98      6.46 o
   4  10   3       12.22       10.36      7.62 o
   5  10   3        9.89       23.17      9.36 o
  -3  11   3        5.02       12.84      6.77 o
  -2  11   3        8.07       10.72      5.96 o
  -1  11   3        3.32       -5.40      5.40 o
   0  11   3        2.59       -5.75      5.75 o
   1  11   3        3.31       -5.46      5.46 o
   2  11   3        8.07        0.20      7.05 o
   3  11   3        5.01       -5.20      5.85 o
   0   0   4     2023.74     1930.65     15.77 o
   1   0   4     2082.64     2103.65     12.38 o
   2   0   4     2384.74     2332.96     14.77 o
   3   0   4       65.49       76.86      1.90 o
   4   0   4      187.76      199.24      3.12 o
   5   0   4       42.78       36.50      1.98 o
   6   0   4       19.44       16.97      2.08 o
   7   0   4       41.69       27.79      2.80 o
   8   0   4       55.08       64.20      7.74 o
   9   0   4        4.67       12.16      6.66 o
  -9   1   4        1.80        1.88      4.75 o
  -8   1   4       21.67       17.60      3.87 o
  -7   1   4       61.26       51.85      3.13 o
  -6   1   4       62.94       49.86      2.57 o
  -5   1   4      518.60      557.29      7.64 o
  -4   1   4       74.70       85.29      3.47 o
  -3   1   4      619.30      683.82      7.25 o
  -2   1   4     1523.00     1641.97     10.32 o
  -1   1   4     2666.77     2761.24     15.71 o
   0   1   4     1609.35     1440.24      9.01 o
   1   1   4     2667.12     2747.64     16.84 o
   2   1   4     1523.14     1642.56     10.53 o
   3   1   4      619.80      684.08      6.51 o
   4   1   4       74.46       87.69      2.20 o
   5   1   4      518.84      557.66      7.28 o
   6   1   4       63.00       50.15      2.73 o
   7   1   4       61.23       51.36      3.89 o
   8   1   4       21.71       15.51      3.91 o
   9   1   4        1.80       -1.30      3.87 o
  -9   2   4        6.46        8.70      5.73 o
  -8   2   4        2.23        1.36      3.71 o
  -7   2   4       60.31       45.39      3.01 o
  -6   2   4       69.12       73.14      2.86 o
  -5   2   4      125.81      142.48      3.04 o
  -4   2   4      501.14      468.35      4.91 o
  -3   2   4      935.75      915.40      6.94 o
  -2   2   4     2054.56     2017.92     12.81 o
  -1   2   4     2248.53     2148.88     12.35 o
   0   2   4     1465.29     1540.95      8.67 o
   1   2   4     2247.51     2157.78     12.55 o
   2   2   4     2054.90     2025.59     12.86 o
   3   2   4      935.81      895.82      8.86 o
   4   2   4      500.93      464.09      5.49 o
   5   2   4      125.97      138.07      3.29 o
   6   2   4       69.11       70.96      2.99 o
   7   2   4       60.29       50.42      3.75 o
   8   2   4        2.22        4.55      4.23 o
   9   2   4        6.46        6.77      3.82 o
  -9   3   4        0.41        0.21      5.44 o
  -8   3   4        7.42       10.72      5.11 o
  -7   3   4       11.69       13.91      4.50 o
  -6   3   4       36.77       31.07      3.37 o
  -5   3   4       24.58       31.99      2.05 o
  -4   3   4      115.88      110.12      3.13 o
  -3   3   4      191.47      211.11      2.60 o
  -2   3   4      113.03       90.64      1.88 o
  -1   3   4      421.94      411.78      3.50 o
   0   3   4       46.78       58.04      1.54 o
   1   3   4      421.68      414.52      3.59 o
   2   3   4      112.85       88.18      1.72 o
   3   3   4      191.58      211.33      2.77 o
   4   3   4      115.96      111.31      3.93 o
   5   3   4       24.59       33.97      2.20 o
   6   3   4       36.79       32.35      2.54 o
   7   3   4       11.69       12.10      2.93 o
   8   3   4        7.44        1.16      2.86 o
   9   3   4        0.41       -2.52      5.33 o
  -9   4   4        0.27        1.07      5.17 o
  -8   4   4        3.65        3.69      4.39 o
  -7   4   4        4.83        2.57      4.08 o
  -6   4   4       16.62       18.29      3.43 o
  -5   4   4       27.59       31.87      2.66 o
  -4   4   4      126.78      115.84      3.73 o
  -3   4   4      263.81      294.36      3.80 o
  -2   4   4      288.65      267.97      3.62 o
  -1   4   4     1148.05     1082.49      7.29 o
   0   4   4      365.81      364.95      3.36 o
   1   4   4     1148.44     1067.78      7.46 o
   2   4   4      288.98      265.03      3.08 o
   3   4   4      263.83      288.97      4.28 o
   4   4   4      126.75      123.34      3.21 o
   5   4   4       27.55       29.16      2.00 o
   6   4   4       16.64       18.82      2.37 o
   7   4   4        4.84        1.41      3.83 o
   8   4   4        3.65        5.20      4.44 o
   9   4   4        0.27       -5.33      5.33 o
  -8   5   4        3.24       -4.53      4.59 o
  -7   5   4        1.06       -2.08      3.64 o
  -6   5   4       57.61       57.07      4.87 o
  -5   5   4        6.01        7.16      2.82 o
  -4   5   4      184.16      182.71      3.99 o
  -3   5   4       32.09       29.08      1.54 o
  -2   5   4      374.73      367.63      4.59 o
  -1   5   4      310.29      371.90      3.72 o
   0   5   4     1018.56      935.28      6.68 o
   1   5   4      310.24      370.83      4.26 o
   2   5   4      374.51      373.12      4.33 o
   3   5   4       32.04       28.84      1.61 o
   4   5   4      184.10      189.92      4.12 o
   5   5   4        6.02        6.03      2.01 o
   6   5   4       57.60       51.38      4.83 o
   7   5   4        1.05       -5.08      5.08 o
   8   5   4        3.24       -4.79      5.80 o
  -8   6   4        1.98       -0.92      5.02 o
  -7   6   4        8.06        6.30      4.26 o
  -6   6   4       14.09       13.23      3.82 o
  -5   6   4       13.83        5.03      4.53 o
  -4   6   4       18.62       16.91      2.30 o
  -3   6   4       52.94       55.85      2.18 o
  -2   6   4       69.46       68.18      2.46 o
  -1   6   4       40.59       40.96      2.21 o
   0   6   4        0.07       -1.04      1.04 o
   1   6   4       40.68       37.17      1.62 o
   2   6   4       69.40       71.19      2.18 o
   3   6   4       53.03       55.62      2.42 o
   4   6   4       18.64       16.44      2.38 o
   5   6   4       13.82        7.21      3.53 o
   6   6   4       14.05       12.45      4.64 o
   7   6   4        8.04        3.70      3.80 o
   8   6   4        1.98        1.02      3.97 o
  -7   7   4        1.49       -3.37      4.55 o
  -6   7   4        4.64        2.17      3.85 o
  -5   7   4       51.07       47.15      4.70 o
  -4   7   4      112.42      122.77      5.79 o
  -3   7   4      378.32      401.45      6.36 o
  -2   7   4      349.76      354.52      5.40 o
  -1   7   4      136.81      139.95      3.40 o
   0   7   4      280.87      267.32      4.86 o
   1   7   4      136.81      135.61      4.15 o
   2   7   4      349.86      360.87      6.64 o
   3   7   4      378.30      417.00      8.82 o
   4   7   4      112.38      120.60      5.05 o
   5   7   4       51.12       50.86      4.45 o
   6   7   4        4.64        3.57      3.59 o
   7   7   4        1.49        2.44      3.94 o
  -7   8   4        3.52        6.28      5.23 o
  -6   8   4       15.97       14.84      5.18 o
  -5   8   4        3.78       -1.12      3.37 o
  -4   8   4        3.30       -1.53      2.25 o
  -3   8   4       15.42        3.03      2.64 o
  -2   8   4       24.12       23.07      2.70 o
  -1   8   4       28.82       31.49      2.18 o
   0   8   4        7.49       18.00      2.87 o
   1   8   4       28.81       32.19      2.90 o
   2   8   4       24.11       27.83      2.68 o
   3   8   4       15.46        7.34      2.89 o
   4   8   4        3.30        4.01      2.88 o
   5   8   4        3.78       -2.90      3.67 o
   6   8   4       15.98       10.85      4.59 o
   7   8   4        3.52        2.81      4.56 o
  -6   9   4        5.33        8.11      6.22 o
  -5   9   4        1.67        5.97      4.72 o
  -4   9   4        1.68        0.12      2.64 o
  -3   9   4        2.07       -5.32      5.32 o
  -2   9   4        5.01        0.01      5.10 o
  -1   9   4       75.71       91.53      5.52 o
   0   9   4        0.08        3.80      3.52 o
   1   9   4       75.69       89.17      6.15 o
   2   9   4        5.02        9.63      4.34 o
   3   9   4        2.06       -4.32      4.33 o
   4   9   4        1.69       -4.90      4.90 o
   5   9   4        1.67       -2.83      5.63 o
   6   9   4        5.32        7.77      5.77 o
  -4  10   4       29.22       49.05      6.72 o
  -3  10   4       13.34       10.13      4.96 o
  -2  10   4       43.50       49.94      8.82 o
  -1  10   4       33.57       36.80      5.52 o
   0  10   4       48.88       42.21      6.33 o
   1  10   4       33.56       35.49      5.54 o
   2  10   4       43.53       49.45      5.92 o
   3  10   4       13.32        4.51      6.76 o
   4  10   4       29.26       45.53      8.13 o
  -3  11   4        1.29       18.06      7.51 o
  -2  11   4        5.54        0.56      6.00 o
  -1  11   4        3.78       -2.88      6.09 o
   0  11   4       12.36       -2.63      6.43 o
   1  11   4        3.79       -6.63      6.64 o
   2  11   4        5.54       -6.64      6.64 o
   3  11   4        1.29        4.14      9.13 o
   1   0   5       89.91       51.26      1.51 o
   2   0   5      384.15      248.80      2.96 o
   3   0   5      196.18      168.50      2.56 o
   4   0   5       17.03       26.74      1.55 o
   5   0   5       29.04       25.09      2.08 o
   6   0   5      101.29      102.44      3.99 o
   7   0   5        0.54        5.65      2.29 o
   8   0   5        3.25        8.30      4.79 o
   9   0   5       14.56       33.11      7.95 o
  -9   1   5        4.86       10.82      3.99 o
  -8   1   5       24.08       24.87      4.09 o
  -7   1   5       65.51       78.18      4.24 o
  -6   1   5        8.86        6.45      2.00 o
  -5   1   5      111.65      103.79      3.57 o
  -4   1   5       90.63       90.10      2.26 o
  -3   1   5      540.24      550.80      4.79 o
  -2   1   5      209.36      226.55      3.02 o
  -1   1   5     1072.69      985.60      6.48 o
   0   1   5       57.17       80.81      1.54 o
   1   1   5     1071.73      991.47      6.83 o
   2   1   5      209.73      223.11      3.55 o
   3   1   5      539.92      550.98      5.01 o
   4   1   5       90.63       93.90      2.37 o
   5   1   5      111.48      103.81      3.75 o
   6   1   5        8.83        6.65      2.00 o
   7   1   5       65.46       79.42      4.40 o
   8   1   5       24.06       29.87      4.58 o
   9   1   5        4.87       15.35      5.08 o
  -9   2   5        4.28        4.19      6.05 o
  -8   2   5       17.95       14.26      3.64 o
  -7   2   5       30.22       26.09      2.70 o
  -6   2   5       82.15       92.36      3.24 o
  -5   2   5      231.32      228.13      4.41 o
  -4   2   5     1691.09     1646.42     13.09 o
  -3   2   5     2761.93     2803.40     18.55 o
  -2   2   5      749.75      747.77      5.93 o
  -1   2   5     3108.99     3163.96     17.72 o
   0   2   5     1883.20     1986.92     11.47 o
   1   2   5     3109.20     3173.89     18.29 o
   2   2   5      748.56      751.03      5.54 o
   3   2   5     2762.55     2786.28     16.95 o
   4   2   5     1691.18     1639.96     14.49 o
   5   2   5      231.48      226.97      4.61 o
   6   2   5       82.18       90.39      3.11 o
   7   2   5       30.20       33.18      3.44 o
   8   2   5       17.96       18.97      4.33 o
   9   2   5        4.28        1.51      8.26 o
  -9   3   5        1.15        4.85      5.76 o
  -8   3   5        0.15       -1.05      4.49 o
  -7   3   5        0.09        3.90      4.15 o
  -6   3   5       26.01       25.03      2.01 o
  -5   3   5       19.08       22.65      1.52 o
  -4   3   5       26.93       28.51      1.38 o
  -3   3   5       48.37       49.68      1.67 o
  -2   3   5      418.11      446.91      4.39 o
  -1   3   5      162.55      181.05      1.92 o
   0   3   5     2841.11     2923.72     15.99 o
   1   3   5      162.53      181.84      2.29 o
   2   3   5      418.31      453.48      4.09 o
   3   3   5       48.28       52.29      1.68 o
   4   3   5       26.85       25.64      2.20 o
   5   3   5       19.09       22.46      1.41 o
   6   3   5       26.00       21.10      2.33 o
   7   3   5        0.09       -0.81      2.83 o
   8   3   5        0.15       -2.15      2.98 o
   9   3   5        1.15        1.47      5.94 o
  -9   4   5        1.50       -5.62      5.62 o
  -8   4   5        0.95        1.61      4.59 o
  -7   4   5        3.05       -1.46      4.25 o
  -6   4   5        2.06        0.87      2.22 o
  -5   4   5        0.12       -0.32      1.43 o
  -4   4   5       42.88       45.16      2.26 o
  -3   4   5       21.86       26.39      1.40 o
  -2   4   5      427.61      461.06      4.61 o
  -1   4   5     1459.59     1385.71      8.70 o
   0   4   5      780.66      672.85      5.20 o
   1   4   5     1459.29     1394.14      9.24 o
   2   4   5      427.87      455.71      4.34 o
   3   4   5       21.86       24.48      1.22 o
   4   4   5       42.92       45.15      2.41 o
   5   4   5        0.12       -0.15      1.58 o
   6   4   5        2.06       -1.22      2.24 o
   7   4   5        3.03        1.45      2.15 o
   8   4   5        0.95       -4.04      4.69 o
   9   4   5        1.50        3.24      5.43 o
  -8   5   5        5.18       -0.73      4.58 o
  -7   5   5        8.98        7.29      4.07 o
  -6   5   5        6.56        2.03      3.39 o
  -5   5   5        5.30        3.04      1.83 o
  -4   5   5       10.67       12.13      1.59 o
  -3   5   5       22.92       31.14      1.70 o
  -2   5   5      156.06      172.17      3.18 o
  -1   5   5       17.75       15.98      1.17 o
   0   5   5      681.87      675.55      5.40 o
   1   5   5       17.77       16.68      1.27 o
   2   5   5      156.09      172.76      2.87 o
   3   5   5       22.87       29.57      1.51 o
   4   5   5       10.71       10.60      1.80 o
   5   5   5        5.30        2.71      2.60 o
   6   5   5        6.58       -1.36      3.28 o
   7   5   5        8.98        5.64      4.10 o
   8   5   5        5.20        0.10      5.05 o
  -8   6   5        1.43       -4.30      4.30 o
  -7   6   5        2.05       -2.03      4.01 o
  -6   6   5        7.90        6.10      3.57 o
  -5   6   5       45.66       44.48      4.41 o
  -4   6   5       38.42       36.90      2.82 o
  -3   6   5       17.08       13.82      1.79 o
  -2   6   5       78.73       86.46      2.77 o
  -1   6   5      196.25      240.03      3.76 o
   0   6   5        6.47        1.14      1.15 o
   1   6   5      196.24      246.62      3.83 o
   2   6   5       78.85       92.34      2.45 o
   3   6   5       17.10       14.01      1.54 o
   4   6   5       38.43       35.10      2.54 o
   5   6   5       45.62       43.10      3.36 o
   6   6   5        7.90        0.85      4.06 o
   7   6   5        2.05        3.96      3.74 o
   8   6   5        1.44       -0.58      3.92 o
  -7   7   5        4.43       10.30      5.38 o
  -6   7   5       27.74       26.27      4.66 o
  -5   7   5       33.38       27.54      4.20 o
  -4   7   5      285.21      283.51      7.41 o
  -3   7   5      170.95      167.48      6.53 o
  -2   7   5      370.22      378.74      5.44 o
  -1   7   5      180.84      176.57      3.64 o
   0   7   5       35.27       26.09      2.14 o
   1   7   5      180.97      173.70      3.94 o
   2   7   5      370.27      379.34      6.36 o
   3   7   5      170.99      169.35      5.31 o
   4   7   5      284.97      305.32      5.84 o
   5   7   5       33.35       34.35      3.38 o
   6   7   5       27.72       26.39      4.42 o
   7   7   5        4.44        3.94      4.07 o
  -7   8   5       11.51        0.66     13.24 o
  -6   8   5        6.53        1.64      4.60 o
  -5   8   5        5.66       -3.92      3.92 o
  -4   8   5        0.43       -2.86      2.86 o
  -3   8   5        3.52       -0.12      2.68 o
  -2   8   5       49.33       63.33      4.89 o
  -1   8   5       11.60        3.79      2.49 o
   0   8   5      237.18      271.13      5.50 o
   1   8   5       11.56        3.62      2.77 o
   2   8   5       49.26       60.50      4.28 o
   3   8   5        3.52        0.42      2.76 o
   4   8   5        0.42       -1.09      2.78 o
   5   8   5        5.66       -4.30      5.00 o
   6   8   5        6.55       10.14      4.62 o
   7   8   5       11.51        9.27     10.59 o
  -6   9   5        6.46        7.07      5.72 o
  -5   9   5        8.20       15.22      5.03 o
  -4   9   5       13.59       13.91      5.02 o
  -3   9   5        2.88       -2.77      4.46 o
  -2   9   5        0.59       -6.17      6.17 o
  -1   9   5       20.59        9.77      3.85 o
   0   9   5        0.40       -3.48      3.48 o
   1   9   5       20.58       11.79      4.53 o
   2   9   5        0.59       -3.75      3.75 o
   3   9   5        2.89       -3.15      4.33 o
   4   9   5       13.60       14.04      5.08 o
   5   9   5        8.20        9.98      8.09 o
   6   9   5        6.46       11.14      5.85 o
  -4  10   5       15.00       22.35      5.61 o
  -3  10   5        1.73        6.25      4.62 o
  -2  10   5       21.42       14.76      7.22 o
  -1  10   5        2.23        4.31      4.52 o
   0  10   5        8.15       11.49      5.54 o
   1  10   5        2.23       -2.04      4.41 o
   2  10   5       21.40       16.11      6.55 o
   3  10   5        1.73       -1.24      5.35 o
   4  10   5       15.00        3.93     11.26 o
  -2  11   5        3.48       11.10     14.23 o
  -1  11   5        3.22       -3.45      5.88 o
   0  11   5        0.94       -6.44      6.44 o
   1  11   5        3.21       -6.05      6.68 o
   2  11   5        3.48       -5.01      7.45 o
   0   0   6      620.15      440.14      7.77 o
   1   0   6        7.74        1.72      0.57 o
   2   0   6       10.95        7.78      1.11 o
   3   0   6      153.63      237.30      3.50 o
   4   0   6        5.03        0.86      1.13 o
   5   0   6        0.00       -0.34      1.49 o
   6   0   6       57.62       57.76      2.93 o
   7   0   6      156.52      160.71      5.67 o
   8   0   6       11.66       22.00      4.36 o
   9   0   6       75.72       86.55      6.55 o
  -9   1   6       33.42       36.98      6.45 o
  -8   1   6       56.59       62.01      7.17 o
  -7   1   6       75.53      103.75      4.55 o
  -6   1   6       39.28       36.91      2.54 o
  -5   1   6       16.81       17.08      1.83 o
  -4   1   6       72.24       70.06      2.06 o
  -3   1   6      367.35      324.62      3.66 o
  -2   1   6      290.21      265.74      2.87 o
  -1   1   6     1595.53     1567.00      9.79 o
   0   1   6      341.35      437.80      3.79 o
   1   1   6     1596.98     1573.88      9.72 o
   2   1   6      290.62      264.87      2.96 o
   3   1   6      367.20      322.11      3.67 o
   4   1   6       72.28       70.09      2.36 o
   5   1   6       16.79       18.95      1.85 o
   6   1   6       39.24       33.90      2.56 o
   7   1   6       75.59      108.17      5.59 o
   8   1   6       56.59       65.94      5.78 o
   9   1   6       33.43       39.10      6.56 o
  -9   2   6        1.19        4.30      5.37 o
  -8   2   6       32.15       24.63      3.87 o
  -7   2   6       19.26       25.23      3.14 o
  -6   2   6      320.35      317.28      5.26 o
  -5   2   6      234.63      249.93      5.30 o
  -4   2   6     1024.74     1067.59      9.63 o
  -3   2   6     2027.42     2020.22     13.85 o
  -2   2   6      920.06      885.11      6.49 o
  -1   2   6     2465.74     2243.10     13.83 o
   0   2   6       89.03       60.77      1.37 o
   1   2   6     2465.12     2252.71     13.28 o
   2   2   6      920.72      886.73      6.66 o
   3   2   6     2027.28     1992.71     12.82 o
   4   2   6     1025.71     1060.42     11.54 o
   5   2   6      234.52      241.55      4.00 o
   6   2   6      320.49      324.66      6.15 o
   7   2   6       19.28       21.60      3.62 o
   8   2   6       32.12       20.81      4.36 o
   9   2   6        1.19       -1.11      3.94 o
  -9   3   6        5.55        5.98      5.79 o
  -8   3   6        1.34        8.35      4.93 o
  -7   3   6       26.38       19.83      2.17 o
  -6   3   6       27.30       48.34      2.60 o
  -5   3   6      170.72      176.38      3.93 o
  -4   3   6       61.04       69.07      2.12 o
  -3   3   6      338.46      340.18      4.10 o
  -2   3   6      151.39      160.89      2.29 o
  -1   3   6        8.02        4.21      0.78 o
   0   3   6       74.85       88.48      1.52 o
   1   3   6        7.98        3.82      0.72 o
   2   3   6      151.57      169.92      2.44 o
   3   3   6      338.30      352.24      3.86 o
   4   3   6       61.14       67.74      2.91 o
   5   3   6      170.63      165.70      5.68 o
   6   3   6       27.38       47.05      2.36 o
   7   3   6       26.41       23.18      3.41 o
   8   3   6        1.34        4.98      3.30 o
   9   3   6        5.56        1.42      6.02 o
  -9   4   6        0.01       -1.75      6.12 o
  -8   4   6        3.25        4.24      5.42 o
  -7   4   6        3.24       -1.13      4.18 o
  -6   4   6        3.03       -1.60      3.45 o
  -5   4   6       12.38       11.36      1.84 o
  -4   4   6       35.48       58.92      1.80 o
  -3   4   6       31.08       25.73      1.47 o
  -2   4   6     1332.79     1354.30      9.10 o
  -1   4   6      215.35      235.52      2.62 o
   0   4   6     3827.17     3906.16     22.12 o
   1   4   6      214.80      240.41      2.94 o
   2   4   6     1333.08     1354.44      9.48 o
   3   4   6       30.96       25.74      1.37 o
   4   4   6       35.49       55.64      2.65 o
   5   4   6       12.33        9.58      2.03 o
   6   4   6        3.03       -2.00      2.00 o
   7   4   6        3.23       -0.23      2.59 o
   8   4   6        3.25        1.13      4.23 o
   9   4   6        0.01       -2.38      6.47 o
  -8   5   6        0.51       -4.28      4.28 o
  -7   5   6       10.05        4.70      4.05 o
  -6   5   6        6.27        1.10      3.91 o
  -5   5   6        4.47        0.47      1.96 o
  -4   5   6       55.46       54.95      2.59 o
  -3   5   6       51.99       51.76      1.98 o
  -2   5   6      173.06      156.92      3.15 o
  -1   5   6      343.74      306.35      3.42 o
   0   5   6      508.60      490.35      4.70 o
   1   5   6      343.71      304.19      3.87 o
   2   5   6      173.38      158.59      2.83 o
   3   5   6       51.97       50.74      2.17 o
   4   5   6       55.41       48.97      3.14 o
   5   5   6        4.45       -1.56      1.94 o
   6   5   6        6.25        1.66      1.83 o
   7   5   6       10.03        5.68      4.24 o
   8   5   6        0.51       -4.12      4.42 o
  -8   6   6        9.27       -2.29      5.24 o
  -7   6   6        0.49        5.00      4.18 o
  -6   6   6       50.93       54.04      6.16 o
  -5   6   6       53.03       62.01      4.49 o
  -4   6   6      134.50      147.43      5.56 o
  -3   6   6      212.35      202.52      4.73 o
  -2   6   6      201.20      209.23      4.12 o
  -1   6   6       91.03       74.70      2.25 o
   0   6   6       17.21       33.45      1.51 o
   1   6   6       91.20       77.90      2.46 o
   2   6   6      201.23      205.12      3.65 o
   3   6   6      212.55      206.45      3.91 o
   4   6   6      134.52      141.30      4.78 o
   5   6   6       52.93       54.18      3.70 o
   6   6   6       50.89       48.39      4.92 o
   7   6   6        0.49        3.10      4.02 o
   8   6   6        9.27        7.35      4.18 o
  -7   7   6        9.70       13.01      5.22 o
  -6   7   6       29.37       22.21      5.25 o
  -5   7   6       32.62       26.85      4.26 o
  -4   7   6       21.76       21.26      1.88 o
  -3   7   6        4.90        2.47      1.54 o
  -2   7   6       63.74       62.65      2.98 o
  -1   7   6       40.52       25.08      1.85 o
   0   7   6      182.32      191.75      4.27 o
   1   7   6       40.54       30.28      1.89 o
   2   7   6       63.64       59.75      4.15 o
   3   7   6        4.89        2.26      1.73 o
   4   7   6       21.76       21.42      3.04 o
   5   7   6       32.60       23.91      3.32 o
   6   7   6       29.42       32.12      4.45 o
   7   7   6        9.71        8.99      4.71 o
  -6   8   6        3.67        0.94      5.38 o
  -5   8   6        0.47       -1.37      4.04 o
  -4   8   6       33.72       36.44      3.36 o
  -3   8   6       35.44       37.75      4.79 o
  -2   8   6       55.80       52.28      4.70 o
  -1   8   6       60.96       61.71      3.43 o
   0   8   6       11.35        6.85      3.06 o
   1   8   6       61.00       65.85      3.69 o
   2   8   6       55.79       49.34      3.30 o
   3   8   6       35.49       35.30      3.54 o
   4   8   6       33.76       30.14      3.76 o
   5   8   6        0.47       -2.89      5.31 o
   6   8   6        3.66        4.36      4.60 o
  -5   9   6        1.75        2.06      4.71 o
  -4   9   6        5.09        2.20      2.92 o
  -3   9   6        1.33        1.58      3.31 o
  -2   9   6       19.24        8.25      6.17 o
  -1   9   6        4.89       -3.55      3.55 o
   0   9   6        6.95        4.23      3.54 o
   1   9   6        4.85       -3.58      3.58 o
   2   9   6       19.23       19.81      4.61 o
   3   9   6        1.33       -4.50      4.50 o
   4   9   6        5.09       -4.69      4.94 o
   5   9   6        1.75       -2.28      4.76 o
  -4  10   6        0.27        8.67      5.27 o
  -3  10   6       22.97       25.50      5.36 o
  -2  10   6       14.95       11.14      5.93 o
  -1  10   6       27.19       24.69      5.41 o
   0  10   6        0.95       -5.06      5.06 o
   1  10   6       27.19       28.18      5.14 o
   2  10   6       14.97       13.93      6.32 o
   3  10   6       22.96       13.14      7.12 o
   4  10   6        0.27        7.99      8.08 o
  -2  11   6       10.97       14.63     12.98 o
  -1  11   6        2.08       -3.44      5.85 o
   0  11   6        0.64       -6.38      6.38 o
   1  11   6        2.08       -6.87     15.23 o
   2  11   6       10.96        2.98      9.31 o
   1   0   7      215.10      303.38      3.75 o
   2   0   7      157.68      153.67      2.20 o
   3   0   7      666.06      879.73      7.55 o
   4   0   7      179.63      171.25      2.85 o
   5   0   7      133.82      128.50      3.56 o
   6   0   7       61.49       70.40      4.88 o
   7   0   7       44.29       47.50      3.83 o
   8   0   7        0.02        4.51      3.89 o
   9   0   7       26.90       25.86      4.93 o
  -9   1   7       11.68       15.28      6.21 o
  -8   1   7        8.70       20.47      4.08 o
  -7   1   7       73.37       84.57      4.54 o
  -6   1   7       12.85       12.20      2.15 o
  -5   1   7      116.43      116.40      3.20 o
  -4   1   7      133.54      130.29      3.33 o
  -3   1   7      424.22      409.18      4.30 o
  -2   1   7      545.31      550.55      4.69 o
  -1   1   7      407.22      482.01      4.23 o
   0   1   7       22.06       10.23      0.89 o
   1   1   7      406.83      481.90      4.62 o
   2   1   7      545.91      562.12      4.64 o
   3   1   7      424.19      407.78      4.33 o
   4   1   7      133.61      140.16      3.38 o
   5   1   7      116.40      118.42      3.18 o
   6   1   7       12.82        8.53      2.18 o
   7   1   7       73.34       87.87      6.17 o
   8   1   7        8.70       20.31      4.31 o
   9   1   7       11.69       22.30      6.02 o
  -9   2   7        3.11        9.75      5.40 o
  -8   2   7        2.56        5.93      3.24 o
  -7   2   7        1.65        3.28      2.91 o
  -6   2   7       26.50       41.26      3.00 o
  -5   2   7       11.87       18.14      2.20 o
  -4   2   7       99.47      104.51      4.23 o
  -3   2   7       23.42       37.95      1.52 o
  -2   2   7      107.16       86.03      1.80 o
  -1   2   7      138.16      127.98      2.03 o
   0   2   7       41.12       39.77      1.35 o
   1   2   7      137.96      128.45      1.99 o
   2   2   7      106.85       86.95      2.16 o
   3   2   7       23.34       40.62      1.54 o
   4   2   7       99.59      101.31      2.76 o
   5   2   7       11.86       16.12      1.64 o
   6   2   7       26.47       40.40      2.91 o
   7   2   7        1.65        4.07      2.91 o
   8   2   7        2.56       -2.41      5.73 o
   9   2   7        3.11       -3.00      3.93 o
  -9   3   7        1.28        0.77      5.92 o
  -8   3   7       50.96       59.42      7.01 o
  -7   3   7       15.88       15.46      2.66 o
  -6   3   7      364.61      362.56      6.69 o
  -5   3   7      306.12      341.36      5.12 o
  -4   3   7      434.65      443.43      5.35 o
  -3   3   7      876.97      864.98      7.32 o
  -2   3   7      487.14      442.57      4.08 o
  -1   3   7      604.09      595.52      5.02 o
   0   3   7        1.74        4.25      0.65 o
   1   3   7      603.99      593.36      5.12 o
   2   3   7      487.25      449.41      4.28 o
   3   3   7      876.35      870.85      7.03 o
   4   3   7      434.94      442.47      5.41 o
   5   3   7      306.09      339.87      5.12 o
   6   3   7      364.51      350.73      6.36 o
   7   3   7       15.87       15.65      3.30 o
   8   3   7       50.94       50.43      4.86 o
   9   3   7        1.28        8.83      5.93 o
  -8   4   7        4.90       -0.38      5.01 o
  -7   4   7        0.01       -3.48      4.22 o
  -6   4   7        1.52       -1.00      3.41 o
  -5   4   7       31.47       31.40      2.68 o
  -4   4   7       20.48       15.64      1.58 o
  -3   4   7        0.94        0.12      0.95 o
  -2   4   7       15.99       17.62      1.13 o
  -1   4   7      535.68      607.70      5.34 o
   0   4   7      160.30      141.10      2.22 o
   1   4   7      535.85      610.28      5.15 o
   2   4   7       16.03       17.54      1.25 o
   3   4   7        0.94        0.88      1.01 o
   4   4   7       20.48       17.69      1.54 o
   5   4   7       31.48       33.54      3.20 o
   6   4   7        1.51        1.58      2.75 o
   7   4   7        0.01       -2.59      2.59 o
   8   4   7        4.89        7.64      5.29 o
  -8   5   7        3.13        2.40      4.78 o
  -7   5   7        2.37        9.15      4.54 o
  -6   5   7        4.89       -3.10      3.56 o
  -5   5   7        3.80        1.59      2.40 o
  -4   5   7       55.23       61.77      2.74 o
  -3   5   7       20.20       23.55      1.62 o
  -2   5   7      117.58      126.20      2.37 o
  -1   5   7       20.36       19.21      1.19 o
   0   5   7     1483.44     1438.09     10.93 o
   1   5   7       20.42       19.82      1.27 o
   2   5   7      117.51      123.68      2.63 o
   3   5   7       20.20       24.74      1.56 o
   4   5   7       55.24       56.64      2.37 o
   5   5   7        3.81       -1.13      2.11 o
   6   5   7        4.91        1.75      3.26 o
   7   5   7        2.36        4.75      2.79 o
   8   5   7        3.13        4.45      4.90 o
  -8   6   7        0.28       -4.05      5.43 o
  -7   6   7       40.14       47.77      5.24 o
  -6   6   7       38.57       37.12      4.69 o
  -5   6   7      251.47      262.97      7.95 o
  -4   6   7      370.35      366.60      6.77 o
  -3   6   7      380.11      376.65      6.18 o
  -2   6   7      149.12      149.08      2.89 o
  -1   6   7      100.47       91.61      2.36 o
   0   6   7       27.31       42.21      1.77 o
   1   6   7      100.45       90.16      2.60 o
   2   6   7      149.16      152.31      3.34 o
   3   6   7      380.10      381.61      5.67 o
   4   6   7      370.46      367.95     10.07 o
   5   6   7      251.39      259.34     12.23 o
   6   6   7       38.59       39.35      3.45 o
   7   6   7       40.17       36.66      5.01 o
   8   6   7        0.28        0.90      4.85 o
  -7   7   7        1.36       -0.57      4.87 o
  -6   7   7       14.25       17.85      5.87 o
  -5   7   7       16.72       23.15      4.29 o
  -4   7   7       15.84       17.33      1.96 o
  -3   7   7       21.29       27.55      2.06 o
  -2   7   7       75.09       95.44      3.53 o
  -1   7   7       11.89       17.61      1.71 o
   0   7   7        1.88        2.99      1.56 o
   1   7   7       11.88       14.28      1.66 o
   2   7   7       75.14       87.63      3.57 o
   3   7   7       21.30       25.42      3.37 o
   4   7   7       15.79       17.35      3.32 o
   5   7   7       16.75       24.22      3.24 o
   6   7   7       14.24       16.63      4.37 o
   7   7   7        1.36        0.97      4.27 o
  -6   8   7        7.38       12.62      5.26 o
  -5   8   7       11.15        6.90      4.79 o
  -4   8   7        4.05        2.55      2.54 o
  -3   8   7        8.69        2.34      4.22 o
  -2   8   7       10.33        8.50      2.91 o
  -1   8   7        0.69       -2.59      2.59 o
   0   8   7       26.92       37.31      3.14 o
   1   8   7        0.69       -1.99      1.99 o
   2   8   7       10.35        5.63      2.82 o
   3   8   7        8.68        5.70      3.21 o
   4   8   7        4.05       -0.71      3.95 o
   5   8   7       11.14       11.61      5.81 o
   6   8   7        7.38       13.40      5.09 o
  -5   9   7        3.62        0.80      5.20 o
  -4   9   7        5.13        5.01      3.49 o
  -3   9   7        8.21        4.23      3.23 o
  -2   9   7       14.24        4.08      6.18 o
  -1   9   7        1.88       -3.87      3.87 o
   0   9   7        9.83        3.79      3.94 o
   1   9   7        1.87       -3.60      3.60 o
   2   9   7       14.27        2.34      3.98 o
   3   9   7        8.22        2.70      4.13 o
   4   9   7        5.14       -0.71      6.30 o
   5   9   7        3.62        3.09      6.61 o
  -4  10   7        4.30       12.28      5.05 o
  -3  10   7        0.52        9.08      6.94 o
  -2  10   7        1.28       -4.55      4.55 o
  -1  10   7       13.16        3.81      6.34 o
   0  10   7        6.89        4.99      5.44 o
   1  10   7       13.14        2.58      5.29 o
   2  10   7        1.28       -2.77      4.60 o
   3  10   7        0.52       -0.85      7.02 o
   4  10   7        4.31        4.58      8.13 o
  -2  11   7        2.92        2.26      8.13 o
  -1  11   7        8.19        1.59      8.86 o
   0  11   7        0.47       -5.82      5.82 o
   1  11   7        8.18       -0.38      9.17 o
   2  11   7        2.90       -2.46     12.68 o
   0   0   8       74.60       98.10      2.84 o
   1   0   8     3077.90     3030.50     18.12 o
   2   0   8       24.69       51.34      3.55 o
   3   0   8       18.31       36.98      1.61 o
   4   0   8       68.61       62.07      2.60 o
   5   0   8       11.77       15.11      1.49 o
   6   0   8       54.71       51.74      2.96 o
   7   0   8       36.25       43.41      3.85 o
   8   0   8        7.79       -1.24      3.95 o
   9   0   8        2.56        3.73      5.02 o
  -9   1   8        4.25        8.74      7.32 o
  -8   1   8       47.20       54.56      6.12 o
  -7   1   8       31.03       36.40      3.98 o
  -6   1   8        2.86       11.26      2.39 o
  -5   1   8      188.49      189.07      4.30 o
  -4   1   8      561.83      574.82      6.24 o
  -3   1   8      377.80      393.53      4.54 o
  -2   1   8      973.21      997.28      7.59 o
  -1   1   8      689.37      713.16      5.74 o
   0   1   8       25.47       10.43      0.84 o
   1   1   8      689.47      715.24      5.79 o
   2   1   8      973.63      986.17      7.21 o
   3   1   8      377.93      390.09      4.28 o
   4   1   8      561.62      573.72      6.60 o
   5   1   8      188.47      190.95      4.15 o
   6   1   8        2.87        8.64      2.04 o
   7   1   8       30.99       41.02      3.77 o
   8   1   8       47.22       52.76      5.48 o
   9   1   8        4.25       -4.14      4.99 o
  -9   2   8        7.12       14.44      5.72 o
  -8   2   8       24.69       39.27      4.56 o
  -7   2   8        1.23        8.60      3.07 o
  -6   2   8      144.66      180.52      5.76 o
  -5   2   8       43.39       40.33      2.38 o
  -4   2   8       17.68       29.44      2.23 o
  -3   2   8      123.20      123.15      2.49 o
  -2   2   8      305.00      304.73      3.25 o
  -1   2   8      596.29      610.40      5.07 o
   0   2   8       81.07      118.35      1.97 o
   1   2   8      596.26      614.96      5.25 o
   2   2   8      304.48      300.15      3.43 o
   3   2   8      122.97      125.77      3.13 o
   4   2   8       17.68       31.15      1.86 o
   5   2   8       43.32       48.94      2.25 o
   6   2   8      144.58      174.84      8.15 o
   7   2   8        1.23        6.55      2.95 o
   8   2   8       24.71       25.75      4.83 o
   9   2   8        7.13        3.80      5.61 o
  -9   3   8        8.37       18.04      5.97 o
  -8   3   8       28.54       23.64      5.75 o
  -7   3   8       44.90       36.74      4.69 o
  -6   3   8      204.07      198.19      7.60 o
  -5   3   8      235.25      240.89      5.83 o
  -4   3   8      529.69      526.93      6.97 o
  -3   3   8      559.25      548.81      5.58 o
  -2   3   8     1089.56     1074.47      7.65 o
  -1   3   8     1280.88     1329.72      9.24 o
   0   3   8      142.35      122.99      1.90 o
   1   3   8     1281.56     1331.03      9.46 o
   2   3   8     1089.65     1084.20      8.25 o
   3   3   8      559.12      550.56      5.70 o
   4   3   8      529.54      516.97      6.04 o
   5   3   8      235.37      249.69      4.88 o
   6   3   8      204.15      199.49      6.67 o
   7   3   8       44.90       36.23      3.86 o
   8   3   8       28.59       27.65      4.25 o
   9   3   8        8.36        8.79      7.07 o
  -8   4   8        1.47       -2.05      5.38 o
  -7   4   8        1.15        5.09      4.30 o
  -6   4   8       27.19       25.41      3.93 o
  -5   4   8       45.15       48.11      2.34 o
  -4   4   8       50.18       54.04      2.37 o
  -3   4   8      136.99      116.32      2.80 o
  -2   4   8       80.18       48.98      2.31 o
  -1   4   8       27.01       21.86      1.29 o
   0   4   8        0.45       -0.67      0.67 o
   1   4   8       26.97       18.28      1.20 o
   2   4   8       80.18       42.12      1.66 o
   3   4   8      136.97      118.92      3.06 o
   4   4   8       50.15       51.52      2.60 o
   5   4   8       45.21       47.18      2.55 o
   6   4   8       27.17       22.32      3.78 o
   7   4   8        1.15        6.73      2.86 o
   8   4   8        1.47       -1.63      3.13 o
  -8   5   8        4.15       -1.43      4.51 o
  -7   5   8       27.30       28.57      5.36 o
  -6   5   8       26.16       27.58      4.32 o
  -5   5   8      106.70      110.23      5.97 o
  -4   5   8       43.22       38.53      2.21 o
  -3   5   8       31.42       33.89      2.10 o
  -2   5   8       95.70       86.80      2.72 o
  -1   5   8      133.20      128.31      2.92 o
   0   5   8       93.70       74.85      2.89 o
   1   5   8      133.39      131.42      2.68 o
   2   5   8       95.79       85.13      2.31 o
   3   5   8       31.55       37.28      1.87 o
   4   5   8       43.24       40.34      2.03 o
   5   5   8      106.79      101.72      7.80 o
   6   5   8       26.13       21.47      3.28 o
   7   5   8       27.32       33.49      3.59 o
   8   5   8        4.14       10.91      5.74 o
  -8   6   8        3.23       -2.53      6.96 o
  -7   6   8        8.13       12.14      5.03 o
  -6   6   8        5.93        5.86      3.86 o
  -5   6   8      169.71      199.06      9.74 o
  -4   6   8       30.01       23.91      2.41 o
  -3   6   8      470.78      438.69      6.39 o
  -2   6   8       20.42       24.57      1.43 o
  -1   6   8      107.90       96.71      3.10 o
   0   6   8        8.11        7.00      1.19 o
   1   6   8      107.86       93.92      2.70 o
   2   6   8       20.42       21.09      1.69 o
   3   6   8      470.86      452.67      6.69 o
   4   6   8       30.01       24.48      1.93 o
   5   6   8      169.65      201.36     12.38 o
   6   6   8        5.91       10.56      3.09 o
   7   6   8        8.11       13.69      4.32 o
   8   6   8        3.23        9.41      5.21 o
  -7   7   8       19.77       28.78      5.97 o
  -6   7   8        4.00        8.59      4.82 o
  -5   7   8       21.87       19.28      6.71 o
  -4   7   8       21.68       23.07      2.67 o
  -3   7   8        4.66        0.72      1.94 o
  -2   7   8       68.06       70.57      2.13 o
  -1   7   8       26.62       23.24      1.72 o
   0   7   8        6.24       14.49      1.49 o
   1   7   8       26.64       23.89      1.86 o
   2   7   8       68.04       65.01      2.83 o
   3   7   8        4.65        5.41      2.16 o
   4   7   8       21.66       20.44      3.35 o
   5   7   8       21.86       22.95      3.42 o
   6   7   8        4.00        9.47      4.12 o
   7   7   8       19.78       17.33      5.64 o
  -6   8   8        1.82        6.67      5.13 o
  -5   8   8        6.81        9.96      4.67 o
  -4   8   8        2.18        0.93      2.39 o
  -3   8   8       24.94       18.42      4.84 o
  -2   8   8       15.47       10.54      3.33 o
  -1   8   8        2.96       -2.40      2.40 o
   0   8   8       67.62       72.46      3.89 o
   1   8   8        2.97       -2.16      2.16 o
   2   8   8       15.45        9.01      3.36 o
   3   8   8       24.92       14.86      4.42 o
   4   8   8        2.19       -4.00      4.00 o
   5   8   8        6.82       -0.27      6.26 o
   6   8   8        1.83        2.78      5.24 o
  -5   9   8        5.84        5.04      5.05 o
  -4   9   8        1.28        0.93      2.71 o
  -3   9   8        9.03        3.82      3.46 o
  -2   9   8       10.40       13.18      4.60 o
  -1   9   8        3.42       -4.15      4.15 o
   0   9   8       14.39       15.33      4.49 o
   1   9   8        3.44       -4.23      4.23 o
   2   9   8       10.40        6.50      4.37 o
   3   9   8        9.05        7.91      4.37 o
   4   9   8        1.28       -3.83      4.22 o
   5   9   8        5.83        5.64      6.59 o
  -4  10   8       10.34        4.39      6.53 o
  -3  10   8       16.52       25.64      7.17 o
  -2  10   8        4.73        5.12      4.76 o
  -1  10   8        2.83       -5.08      5.08 o
   0  10   8        3.10       -2.22      6.91 o
   1  10   8        2.84        2.49      5.25 o
   2  10   8        4.73       -4.73      5.83 o
   3  10   8       16.50       14.05      7.62 o
   4  10   8       10.34        5.85      8.53 o
  -2  11   8        6.54       11.52     10.46 o
  -1  11   8        1.22       -0.23      6.08 o
   0  11   8        3.56       -6.69      6.69 o
   1  11   8        1.21       -6.62      6.62 o
   1   0   9      731.86      654.24      7.83 o
   2   0   9      452.75      377.54      3.79 o
   3   0   9     1025.14      943.74      7.88 o
   4   0   9      286.44      232.66      4.14 o
   5   0   9       50.34       55.08      2.80 o
   6   0   9        0.21        3.29      2.12 o
   7   0   9        2.10        3.03      3.78 o
   8   0   9        6.85        1.34      4.10 o
   9   0   9        4.24        6.00      4.65 o
  -9   1   9        1.69        5.88      6.31 o
  -8   1   9       30.79       36.31      5.04 o
  -7   1   9       11.07       16.31      4.02 o
  -6   1   9      108.41      121.50      4.25 o
  -5   1   9       64.70       73.62      3.09 o
  -4   1   9      296.10      314.89      4.81 o
  -3   1   9      322.83      305.96      3.85 o
  -2   1   9      220.18      236.67      2.96 o
  -1   1   9      801.48      938.85      7.26 o
   0   1   9       79.53       68.21      1.66 o
   1   1   9      801.83      937.16      6.86 o
   2   1   9      220.79      231.19      3.02 o
   3   1   9      323.06      306.17      3.88 o
   4   1   9      296.34      314.85      4.51 o
   5   1   9       64.71       77.93      3.69 o
   6   1   9      108.45      116.49      4.00 o
   7   1   9       11.07       16.85      4.20 o
   8   1   9       30.82       31.68      4.86 o
   9   1   9        1.69       -4.17      4.17 o
  -9   2   9        4.59        2.44      5.69 o
  -8   2   9       54.26       73.75      7.38 o
  -7   2   9       73.26       73.84      4.77 o
  -6   2   9       87.30       98.51      8.36 o
  -5   2   9      276.12      294.77      5.34 o
  -4   2   9      135.92      114.96      3.43 o
  -3   2   9      176.86      172.18      2.89 o
  -2   2   9      136.36      128.72      2.26 o
  -1   2   9       41.04       43.42      1.48 o
   0   2   9      125.20      102.31      1.81 o
   1   2   9       41.16       41.89      1.42 o
   2   2   9      136.44      131.33      2.36 o
   3   2   9      176.99      170.07      2.76 o
   4   2   9      135.99      122.09      3.10 o
   5   2   9      275.94      299.88      5.22 o
   6   2   9       87.34      111.78      5.32 o
   7   2   9       73.24       66.66      5.18 o
   8   2   9       54.29       69.00      6.02 o
   9   2   9        4.59       -0.52      5.74 o
  -9   3   9        2.58        1.93      5.58 o
  -8   3   9        6.91       21.52      5.64 o
  -7   3   9       40.40       37.24      3.61 o
  -6   3   9       10.77       20.13      2.91 o
  -5   3   9      226.29      243.09      7.37 o
  -4   3   9      145.76      160.42      4.96 o
  -3   3   9      811.67      847.16      7.48 o
  -2   3   9      657.50      645.26      5.40 o
  -1   3   9      526.15      628.48      5.57 o
   0   3   9      863.46      913.16      6.55 o
   1   3   9      526.11      630.64      5.62 o
   2   3   9      657.18      648.64      5.86 o
   3   3   9      811.81      846.75      8.27 o
   4   3   9      145.65      149.34      3.33 o
   5   3   9      226.40      243.89      5.85 o
   6   3   9       10.79       21.06      3.00 o
   7   3   9       40.35       31.69      3.74 o
   8   3   9        6.91       18.63      4.12 o
   9   3   9        2.57        0.58      3.94 o
  -8   4   9        6.08       12.19      5.52 o
  -7   4   9       43.35       60.52      6.01 o
  -6   4   9       32.28       26.38      2.90 o
  -5   4   9       96.27      101.22      4.94 o
  -4   4   9       53.46       55.30      2.93 o
  -3   4   9        9.13        7.08      1.39 o
  -2   4   9        5.95        8.33      1.36 o
  -1   4   9       25.21       27.85      1.51 o
   0   4   9       18.95       16.08      0.89 o
   1   4   9       25.17       25.85      1.36 o
   2   4   9        5.93        7.79      1.13 o
   3   4   9        9.15        5.37      1.32 o
   4   4   9       53.34       52.99      2.38 o
   5   4   9       96.32      104.06      4.74 o
   6   4   9       32.30       22.15      4.00 o
   7   4   9       43.37       46.69      4.14 o
   8   4   9        6.09        5.97      3.70 o
  -8   5   9       11.55        6.47      6.22 o
  -7   5   9       75.42       77.02      6.31 o
  -6   5   9       58.68       68.82      5.23 o
  -5   5   9      103.84       92.04      3.41 o
  -4   5   9      177.14      157.67      4.85 o
  -3   5   9        6.14        2.18      1.35 o
  -2   5   9       16.38       16.94      1.69 o
  -1   5   9       22.21       27.79      1.74 o
   0   5   9      214.44      271.78      4.22 o
   1   5   9       22.24       24.51      1.62 o
   2   5   9       16.34       16.26      1.44 o
   3   5   9        6.17        1.48      1.27 o
   4   5   9      177.16      155.37      3.79 o
   5   5   9      103.91       95.41      6.53 o
   6   5   9       58.66       70.15      6.75 o
   7   5   9       75.36       73.91      4.64 o
   8   5   9       11.54       11.61      5.76 o
  -7   6   9       10.65       21.75      5.51 o
  -6   6   9        0.21        4.78      4.62 o
  -5   6   9       55.79       54.76      5.43 o
  -4   6   9        5.92        8.31      1.90 o
  -3   6   9       85.90       77.36      2.69 o
  -2   6   9       15.92       17.32      1.89 o
  -1   6   9      274.24      256.32      4.32 o
   0   6   9       39.23       34.33      1.94 o
   1   6   9      274.39      262.36      4.24 o
   2   6   9       15.93       16.78      1.62 o
   3   6   9       85.96       75.54      3.53 o
   4   6   9        5.97        3.02      2.38 o
   5   6   9       55.77       47.15      4.97 o
   6   6   9        0.21        6.05      3.15 o
   7   6   9       10.65       14.75      4.41 o
  -7   7   9        7.13        7.86      5.10 o
  -6   7   9       52.29       52.90      6.23 o
  -5   7   9        3.71        6.27      4.60 o
  -4   7   9       76.36       76.72      4.45 o
  -3   7   9       35.90       36.03      3.05 o
  -2   7   9       19.22       16.49      2.34 o
  -1   7   9       11.86        8.36      1.79 o
   0   7   9        0.01       -1.23      1.23 o
   1   7   9       11.83        7.66      1.58 o
   2   7   9       19.19       14.86      1.91 o
   3   7   9       35.92       35.78      3.29 o
   4   7   9       76.41       74.91      4.47 o
   5   7   9        3.72        5.07      4.74 o
   6   7   9       52.30       57.40      4.70 o
   7   7   9        7.13       13.26      8.21 o
  -6   8   9        1.75       -3.14      5.50 o
  -5   8   9       19.61       16.72      8.39 o
  -4   8   9       36.10       35.58      3.63 o
  -3   8   9       24.74       17.42      4.16 o
  -2   8   9       24.52       17.13      3.90 o
  -1   8   9       12.97        7.35      2.86 o
   0   8   9        0.02       -2.16      2.16 o
   1   8   9       13.01        7.33      2.78 o
   2   8   9       24.50       12.50      4.02 o
   3   8   9       24.72        9.94      3.98 o
   4   8   9       36.09       36.43      6.41 o
   5   8   9       19.59       14.75     11.83 o
   6   8   9        1.75        4.70      6.61 o
  -5   9   9        0.84        1.56      4.85 o
  -4   9   9        5.05       10.67      3.33 o
  -3   9   9        9.64       18.39      3.54 o
  -2   9   9       27.07       28.30      7.70 o
  -1   9   9       19.20       15.74      4.91 o
   0   9   9       34.81       20.31      4.23 o
   1   9   9       19.20       16.05      4.94 o
   2   9   9       27.09       29.92      6.32 o
   3   9   9        9.65        4.48      5.50 o
   4   9   9        5.04       -6.91      6.91 o
   5   9   9        0.83        5.64      6.04 o
  -4  10   9        0.81        1.55      6.29 o
  -3  10   9        2.14        1.57      6.36 o
  -2  10   9        0.76        1.71      4.70 o
  -1  10   9        2.88       -3.13      5.51 o
   0  10   9        4.47        2.91      5.45 o
   1  10   9        2.88       -4.86      4.87 o
   2  10   9        0.76       -3.21      5.04 o
   3  10   9        2.13       -7.48      7.48 o
   4  10   9        0.80       -6.35      8.64 o
  -1  11   9        3.15        3.01      8.41 o
   0  11   9        1.28       -8.43      8.43 o
   1  11   9        3.15       -6.87      6.87 o
   0   0  10     1334.37     1485.64     14.07 o
   1   0  10     1956.04     1907.16     12.94 o
   2   0  10      121.17      172.32      2.65 o
   3   0  10     1455.35     1437.00     11.00 o
   4   0  10       93.64      109.70      3.59 o
   5   0  10       13.96       14.37      2.10 o
   6   0  10       24.92       16.92      2.48 o
   7   0  10       18.49       20.57      4.23 o
   8   0  10        0.86       -3.76      3.76 o
   9   0  10        1.98       -6.56      6.56 o
  -9   1  10        1.48       -4.10      5.97 o
  -8   1  10        6.48        6.74      4.24 o
  -7   1  10        5.56        7.84      3.84 o
  -6   1  10       26.95       30.27      2.79 o
  -5   1  10       22.04       15.00      2.13 o
  -4   1  10      119.11      137.88      3.63 o
  -3   1  10       41.25       53.75      1.96 o
  -2   1  10      203.84      224.83      3.05 o
  -1   1  10      131.93      119.82      2.23 o
   0   1  10        0.66        5.54      0.89 o
   1   1  10      132.03      120.15      2.10 o
   2   1  10      203.82      226.51      2.92 o
   3   1  10       41.18       54.19      1.95 o
   4   1  10      118.97      136.69      3.47 o
   5   1  10       22.00       13.13      1.93 o
   6   1  10       26.91       33.08      2.83 o
   7   1  10        5.56        7.41      3.65 o
   8   1  10        6.48        7.31      4.05 o
   9   1  10        1.47       -4.38      5.13 o
  -9   2  10        5.49        3.13      5.55 o
  -8   2  10       16.15       26.70      5.86 o
  -7   2  10       36.15       44.57      5.17 o
  -6   2  10      125.87      131.03      4.62 o
  -5   2  10      111.29      114.06      4.53 o
  -4   2  10      142.51      141.84      3.77 o
  -3   2  10      130.84      130.32      2.90 o
  -2   2  10       80.91       90.56      2.04 o
  -1   2  10       72.33       99.69      2.25 o
   0   2  10       26.82       19.42      1.15 o
   1   2  10       72.34      102.45      2.11 o
   2   2  10       80.95       93.22      2.07 o
   3   2  10      130.74      135.52      2.92 o
   4   2  10      142.34      144.89      3.39 o
   5   2  10      111.30      118.93      4.62 o
   6   2  10      125.72      133.67      5.65 o
   7   2  10       36.20       35.86      4.85 o
   8   2  10       16.15       14.49      4.36 o
   9   2  10        5.50        2.00      4.63 o
  -8   3  10       18.58       26.21      5.77 o
  -7   3  10        4.05       18.67      3.30 o
  -6   3  10       56.13       64.09      3.49 o
  -5   3  10        2.53       11.49      2.50 o
  -4   3  10        7.01       19.64      1.96 o
  -3   3  10       43.06       43.46      2.09 o
  -2   3  10      155.30      178.89      2.95 o
  -1   3  10       29.46       24.23      1.38 o
   0   3  10      411.98      498.42      4.40 o
   1   3  10       29.45       24.39      1.48 o
   2   3  10      155.64      182.83      2.94 o
   3   3  10       42.97       46.62      1.91 o
   4   3  10        6.99       18.46      1.83 o
   5   3  10        2.54       14.93      2.37 o
   6   3  10       56.12       64.52      4.45 o
   7   3  10        4.04       13.20      4.29 o
   8   3  10       18.57       25.62      4.64 o
  -8   4  10       25.70       47.63      6.66 o
  -7   4  10       85.53       80.21      6.02 o
  -6   4  10       45.08       62.16      4.97 o
  -5   4  10      189.05      184.14      4.83 o
  -4   4  10        4.60        5.76      1.98 o
  -3   4  10        0.22       -0.19      1.31 o
  -2   4  10      355.03      366.69      5.15 o
  -1   4  10      138.44      133.44      2.97 o
   0   4  10        0.59        0.99      0.75 o
   1   4  10      138.25      136.08      3.03 o
   2   4  10      355.04      364.86      4.45 o
   3   4  10        0.22       -0.54      1.24 o
   4   4  10        4.60        2.41      1.77 o
   5   4  10      188.97      182.95      6.02 o
   6   4  10       45.10       63.15      4.79 o
   7   4  10       85.55       84.00      5.19 o
   8   4  10       25.68       27.46      4.26 o
  -8   5  10       13.57       24.11      7.05 o
  -7   5  10       22.82       41.78      6.19 o
  -6   5  10      134.90      175.62     14.23 o
  -5   5  10      112.14      114.77      5.75 o
  -4   5  10       70.00       62.73      2.85 o
  -3   5  10       14.69        8.53      1.36 o
  -2   5  10       95.53       88.26      2.93 o
  -1   5  10       35.85       35.48      1.98 o
   0   5  10        2.09       -1.15      1.15 o
   1   5  10       35.81       35.05      1.83 o
   2   5  10       95.56       90.88      2.93 o
   3   5  10       14.72        8.08      1.75 o
   4   5  10       69.99       62.13      2.93 o
   5   5  10      112.16      130.02      7.66 o
   6   5  10      134.89      162.49     11.42 o
   7   5  10       22.82       39.85      5.09 o
   8   5  10       13.57       28.62      6.10 o
  -7   6  10       15.50       26.15      5.77 o
  -6   6  10       62.87       71.24      6.30 o
  -5   6  10        0.61        3.12      2.25 o
  -4   6  10       65.57       73.38      3.13 o
  -3   6  10       36.26       37.17      3.05 o
  -2   6  10       70.55       66.03      2.85 o
  -1   6  10      284.22      294.22      4.85 o
   0   6  10       39.66       34.26      2.03 o
   1   6  10      284.08      302.99      5.42 o
   2   6  10       70.60       64.20      2.65 o
   3   6  10       36.20       31.62      2.36 o
   4   6  10       65.60       79.50      5.73 o
   5   6  10        0.61        7.39      3.96 o
   6   6  10       62.91       64.23      4.94 o
   7   6  10       15.50       25.13      5.86 o
  -7   7  10        2.45        0.76      5.09 o
  -6   7  10       18.39       26.56      5.55 o
  -5   7  10       14.00       13.81      4.76 o
  -4   7  10       23.22       24.93      3.39 o
  -3   7  10       31.73       30.94      3.28 o
  -2   7  10       15.60       17.04      2.56 o
  -1   7  10        0.58       -1.36      1.36 o
   0   7  10        0.78       -1.40      1.40 o
   1   7  10        0.58       -1.51      1.51 o
   2   7  10       15.65       12.31      1.92 o
   3   7  10       31.71       28.81      3.33 o
   4   7  10       23.25       28.31      3.69 o
   5   7  10       14.03        8.79      4.03 o
   6   7  10       18.37       32.79      6.80 o
   7   7  10        2.46        1.42      7.97 o
  -6   8  10        0.83        2.42      5.09 o
  -5   8  10        7.15       16.45      4.76 o
  -4   8  10       12.85       13.32      3.35 o
  -3   8  10       14.33       12.39      3.35 o
  -2   8  10        0.80       -2.39      2.39 o
  -1   8  10        6.09        3.97      3.14 o
   0   8  10        4.86       -3.25      3.25 o
   1   8  10        6.10        2.63      3.55 o
   2   8  10        0.79       -3.39      3.39 o
   3   8  10       14.28        2.56      3.70 o
   4   8  10       12.85        6.65      7.06 o
   5   8  10        7.15        1.69      9.69 o
   6   8  10        0.83       -1.04      6.64 o
  -5   9  10        0.78       -4.09      5.16 o
  -4   9  10       19.60       21.25      3.66 o
  -3   9  10       10.07       10.23      5.85 o
  -2   9  10       28.80       31.44      5.37 o
  -1   9  10        5.09        1.96      4.30 o
   0   9  10       31.52       21.07      4.45 o
   1   9  10        5.10       -2.03      4.65 o
   2   9  10       28.83       31.55      7.66 o
   3   9  10       10.07        7.91      5.58 o
   4   9  10       19.61        6.34     10.88 o
   5   9  10        0.78        0.51      6.44 o
  -3  10  10        9.67        4.56      6.07 o
  -2  10  10        0.07        1.70      5.12 o
  -1  10  10       12.86        2.88      5.69 o
   0  10  10        0.53       -6.31      6.31 o
   1  10  10       12.88        2.74      6.29 o
   2  10  10        0.07       -3.26      5.18 o
   3  10  10        9.67       -6.71      6.71 o
   1   0  11      690.73      753.07      6.02 o
   2   0  11      602.82      682.38      5.84 o
   3   0  11      275.62      279.01      4.54 o
   4   0  11       14.20       19.34      2.04 o
   5   0  11        1.59        2.24      1.85 o
   6   0  11        4.04        0.26      2.16 o
   7   0  11        0.01       -2.38      3.01 o
   8   0  11        1.07        0.03      3.86 o
   9   0  11        0.82       -5.04      5.26 o
  -9   1  11        0.14       -3.44      5.42 o
  -8   1  11        3.87       -0.36      3.90 o
  -7   1  11        9.18        4.27      4.69 o
  -6   1  11       23.50       21.20      2.71 o
  -5   1  11       39.01       43.79      2.76 o
  -4   1  11       40.44       32.91      2.30 o
  -3   1  11       93.43       99.46      2.66 o
  -2   1  11       89.10       76.06      2.03 o
  -1   1  11      270.77      260.35      3.38 o
   0   1  11       10.01       24.60      1.27 o
   1   1  11      270.89      258.04      3.13 o
   2   1  11       89.12       74.22      2.03 o
   3   1  11       93.36       94.73      2.63 o
   4   1  11       40.46       36.94      2.20 o
   5   1  11       39.01       39.65      2.67 o
   6   1  11       23.49       20.68      2.37 o
   7   1  11        9.17        1.97      3.56 o
   8   1  11        3.88        0.33      4.17 o
   9   1  11        0.14       -4.20      4.20 o
  -8   2  11        5.44        8.92      4.71 o
  -7   2  11        8.51       16.07      4.33 o
  -6   2  11       25.28       31.30      4.42 o
  -5   2  11       12.88       13.19      2.32 o
  -4   2  11       50.18       56.14      2.72 o
  -3   2  11      428.74      426.75      5.21 o
  -2   2  11      537.90      523.68      5.16 o
  -1   2  11      772.38      797.05      6.94 o
   0   2  11      262.38      283.96      3.49 o
   1   2  11      772.19      810.86      6.71 o
   2   2  11      537.95      532.15      5.02 o
   3   2  11      429.03      425.98      4.89 o
   4   2  11       50.22       55.43      2.56 o
   5   2  11       12.85       13.24      2.09 o
   6   2  11       25.27       35.88      3.17 o
   7   2  11        8.52        5.93      4.00 o
   8   2  11        5.44        9.88      4.47 o
  -8   3  11        2.47        8.23      5.28 o
  -7   3  11       38.99       45.93      5.38 o
  -6   3  11       90.29      107.43      8.63 o
  -5   3  11      103.50      118.70      6.87 o
  -4   3  11      446.60      428.58      6.37 o
  -3   3  11        0.55        3.36      1.44 o
  -2   3  11      123.84      115.61      2.98 o
  -1   3  11        8.93        6.66      1.08 o
   0   3  11        2.46       -0.77      0.77 o
   1   3  11        8.97        6.71      1.20 o
   2   3  11      123.83      117.28      2.07 o
   3   3  11        0.55        4.32      1.38 o
   4   3  11      446.25      427.35      6.38 o
   5   3  11      103.58      112.00      4.86 o
   6   3  11       90.30      104.14      7.01 o
   7   3  11       39.05       39.65      4.98 o
   8   3  11        2.47        3.60      4.29 o
  -8   4  11       82.06       86.23      7.49 o
  -7   4  11       46.93       61.25      7.20 o
  -6   4  11      198.47      216.49     10.54 o
  -5   4  11      123.46      111.86      4.17 o
  -4   4  11      131.75      107.69      3.71 o
  -3   4  11       36.62       31.62      1.83 o
  -2   4  11       26.55       31.59      1.98 o
  -1   4  11      117.25      108.77      2.78 o
   0   4  11        0.87        1.55      0.75 o
   1   4  11      117.01      109.16      2.83 o
   2   4  11       26.61       30.46      1.85 o
   3   4  11       36.63       30.17      2.11 o
   4   4  11      131.97      112.10      3.90 o
   5   4  11      123.39      114.00      5.11 o
   6   4  11      198.47      232.33      8.13 o
   7   4  11       46.97       49.33      5.24 o
   8   4  11       82.05       93.18      6.36 o
  -8   5  11        5.51        8.46      5.92 o
  -7   5  11       64.05       67.17      6.81 o
  -6   5  11       18.97       40.06      4.74 o
  -5   5  11       85.47       77.75      4.14 o
  -4   5  11      134.40      144.58      5.98 o
  -3   5  11       13.11        9.04      1.96 o
  -2   5  11       75.11       88.75      3.14 o
  -1   5  11       12.02        7.55      1.50 o
   0   5  11       28.33       24.57      1.85 o
   1   5  11       12.01        4.74      1.44 o
   2   5  11       75.09       88.75      2.96 o
   3   5  11       13.05        4.52      1.74 o
   4   5  11      134.53      141.19      4.22 o
   5   5  11       85.45       75.44      4.61 o
   6   5  11       18.97       34.96      4.69 o
   7   5  11       64.05       74.45      5.56 o
   8   5  11        5.52       24.82      6.59 o
  -7   6  11       10.86       24.31      5.37 o
  -6   6  11       38.82       51.81      7.01 o
  -5   6  11       66.32       79.16      5.27 o
  -4   6  11      172.07      172.20     12.48 o
  -3   6  11       27.94       23.40      2.78 o
  -2   6  11      101.27      100.88      3.60 o
  -1   6  11       18.36       19.59      1.95 o
   0   6  11        0.27       -1.43      1.43 o
   1   6  11       18.37       17.42      1.97 o
   2   6  11      101.19       98.20      3.39 o
   3   6  11       28.02       23.59      2.42 o
   4   6  11      171.94      174.43      5.87 o
   5   6  11       66.44       74.68      4.80 o
   6   6  11       38.77       40.17      5.58 o
   7   6  11       10.85       18.58      4.32 o
  -7   7  11        1.93      -11.25     12.58 o
  -6   7  11        2.72        4.26      4.63 o
  -5   7  11        5.14        2.04      4.13 o
  -4   7  11       11.78        9.93      4.63 o
  -3   7  11        9.54        2.21      2.58 o
  -2   7  11       39.12       44.10      3.73 o
  -1   7  11       30.48       29.19      2.76 o
   0   7  11        0.84       -1.52      1.52 o
   1   7  11       30.49       25.72      2.53 o
   2   7  11       39.13       35.78      2.46 o
   3   7  11        9.53        0.04      2.60 o
   4   7  11       11.77        5.70      3.16 o
   5   7  11        5.14       -1.65      4.00 o
   6   7  11        2.72        7.88      6.40 o
  -6   8  11        1.51       -2.39      5.36 o
  -5   8  11        4.31        6.55      4.67 o
  -4   8  11       11.26       10.55      4.64 o
  -3   8  11        3.51        6.85      3.13 o
  -2   8  11       30.19       29.23      4.58 o
  -1   8  11        7.05        2.39      3.15 o
   0   8  11       29.89       20.11      4.25 o
   1   8  11        7.07        2.17      3.53 o
   2   8  11       30.14       23.02      4.37 o
   3   8  11        3.50       -2.40      4.35 o
   4   8  11       11.26        7.03      5.06 o
   5   8  11        4.32        3.16      4.93 o
   6   8  11        1.51        0.29      6.98 o
  -5   9  11        5.40       -1.79      6.99 o
  -4   9  11        3.73        7.42      4.67 o
  -3   9  11        6.14        5.55      4.59 o
  -2   9  11        3.94        9.97      4.61 o
  -1   9  11       18.82       16.45      5.20 o
   0   9  11        1.74       -4.14      4.14 o
   1   9  11       18.80        8.93      4.80 o
   2   9  11        3.93       -0.58      4.85 o
   3   9  11        6.15       -3.53      7.11 o
   4   9  11        3.73       -7.57      7.57 o
   5   9  11        5.39       -7.45      7.45 o
  -3  10  11        1.41       -3.50      7.11 o
  -2  10  11        2.66       -1.48      5.55 o
  -1  10  11        1.24       -5.09      5.09 o
   0  10  11        1.47       -7.41      7.41 o
   1  10  11        1.24       -6.02      6.02 o
   2  10  11        2.65       -9.01      9.89 o
   3  10  11        1.41       -5.28      5.28 o
   0   0  12       17.53       12.84      1.71 o
   1   0  12       82.98       91.69      2.11 o
   2   0  12       91.34       85.52      2.27 o
   3   0  12       23.62       13.54      1.55 o
   4   0  12      240.82      228.56      5.74 o
   5   0  12       16.74       18.50      2.42 o
   6   0  12       10.59        6.31      2.38 o
   7   0  12       11.09       13.64      3.76 o
   8   0  12        6.94        6.56      5.27 o
   9   0  12        0.22       -5.96     11.25 o
  -8   1  12        2.44       -3.99      4.85 o
  -7   1  12        6.58        3.46      3.87 o
  -6   1  12       30.43       29.58      3.26 o
  -5   1  12      106.37      101.64      4.30 o
  -4   1  12       45.84       48.48      2.60 o
  -3   1  12      249.00      242.56      4.20 o
  -2   1  12      658.45      682.18      6.44 o
  -1   1  12       75.50       64.85      1.92 o
   0   1  12      605.98      616.38      5.56 o
   1   1  12       75.41       68.66      1.86 o
   2   1  12      658.11      682.09      5.89 o
   3   1  12      249.22      243.38      4.14 o
   4   1  12       45.78       46.86      2.40 o
   5   1  12      106.39       91.88      3.59 o
   6   1  12       30.46       29.70      2.95 o
   7   1  12        6.55        5.47      3.74 o
   8   1  12        2.44        1.96      4.70 o
  -8   2  12        4.02       13.66      5.46 o
  -7   2  12        5.78        0.78      3.85 o
  -6   2  12       62.61       53.54      4.11 o
  -5   2  12      128.52      125.83      4.36 o
  -4   2  12      240.38      222.70      4.80 o
  -3   2  12      405.46      421.83      5.50 o
  -2   2  12      660.30      713.24      7.16 o
  -1   2  12      225.41      285.31      3.86 o
   0   2  12      370.20      480.51      4.93 o
   1   2  12      225.61      287.79      3.68 o
   2   2  12      659.97      712.26      6.77 o
   3   2  12      405.61      414.98      4.99 o
   4   2  12      240.02      229.73      4.57 o
   5   2  12      128.51      129.75      4.12 o
   6   2  12       62.61       56.26      3.89 o
   7   2  12        5.79        5.49      3.96 o
   8   2  12        4.03        0.78      4.81 o
  -8   3  12       13.09       16.07      5.93 o
  -7   3  12        1.93       16.17      4.83 o
  -6   3  12      151.12      195.55     11.79 o
  -5   3  12       61.93       63.70      4.57 o
  -4   3  12      345.88      385.74      6.40 o
  -3   3  12      137.01      147.08      3.41 o
  -2   3  12        0.81       -0.31      1.43 o
  -1   3  12       48.35       47.86      2.02 o
   0   3  12      439.68      409.69      4.82 o
   1   3  12       48.40       49.90      1.64 o
   2   3  12        0.83        2.54      1.29 o
   3   3  12      136.94      153.66      3.44 o
   4   3  12      345.82      381.32      5.93 o
   5   3  12       61.88       66.42      4.33 o
   6   3  12      151.10      201.60     11.22 o
   7   3  12        1.94       11.72      4.35 o
   8   3  12       13.08       14.75      5.78 o
  -8   4  12        7.93       12.92      7.84 o
  -7   4  12       69.87       81.80      6.24 o
  -6   4  12        5.45       26.77      3.49 o
  -5   4  12      118.78      113.70      4.49 o
  -4   4  12      102.41      114.84      5.38 o
  -3   4  12       40.34       38.61      2.49 o
  -2   4  12       54.32       51.86      2.61 o
  -1   4  12        5.70        5.62      1.43 o
   0   4  12       16.10       11.51      0.82 o
   1   4  12        5.76        6.37      1.49 o
   2   4  12       54.34       46.20      2.50 o
   3   4  12       40.34       37.02      2.34 o
   4   4  12      102.42      117.35      4.04 o
   5   4  12      118.78      119.46      6.00 o
   6   4  12        5.45       27.74      4.98 o
   7   4  12       69.87       65.54      5.94 o
   8   4  12        7.94       23.61      4.94 o
  -7   5  12        5.30       28.51      5.75 o
  -6   5  12       32.96       36.56      3.61 o
  -5   5  12       39.50       41.73      3.47 o
  -4   5  12       65.66       65.33      3.09 o
  -3   5  12        3.24        1.07      1.92 o
  -2   5  12       64.01       58.95      2.88 o
  -1   5  12        4.78        3.96      1.53 o
   0   5  12        6.83        8.77      1.48 o
   1   5  12        4.79        3.95      1.51 o
   2   5  12       64.12       52.57      2.49 o
   3   5  12        3.23        1.39      1.68 o
   4   5  12       65.72       62.00      3.11 o
   5   5  12       39.50       36.01      3.83 o
   6   5  12       32.92       31.02      4.67 o
   7   5  12        5.29       25.10      5.13 o
  -7   6  12       31.49       46.89      6.31 o
  -6   6  12        2.79        5.31      4.72 o
  -5   6  12       67.54       75.72      4.69 o
  -4   6  12       15.77       12.50      3.18 o
  -3   6  12       18.19       24.71      2.70 o
  -2   6  12        9.94        6.33      2.05 o
  -1   6  12       12.41        9.38      1.89 o
   0   6  12       20.79       23.29      2.12 o
   1   6  12       12.36        7.21      2.05 o
   2   6  12        9.96        9.39      1.88 o
   3   6  12       18.17       20.25      2.59 o
   4   6  12       15.76       16.57      3.00 o
   5   6  12       67.55       84.22      6.38 o
   6   6  12        2.80        8.23      4.15 o
   7   6  12       31.50       38.88      6.70 o
  -6   7  12        2.34       11.32      5.17 o
  -5   7  12       10.82        8.89      3.77 o
  -4   7  12        9.61        7.04      3.57 o
  -3   7  12       27.65       29.72      3.72 o
  -2   7  12        0.91       -1.66      2.44 o
  -1   7  12       24.10       15.79      3.19 o
   0   7  12        1.20       -0.55      2.15 o
   1   7  12       24.10       14.51      2.62 o
   2   7  12        0.91       -2.10      2.10 o
   3   7  12       27.71       28.96      4.15 o
   4   7  12        9.59        3.91      4.42 o
   5   7  12       10.82        9.49      5.28 o
   6   7  12        2.34        3.50      4.75 o
  -5   8  12        0.73        1.35      4.49 o
  -4   8  12        5.19        4.06      4.24 o
  -3   8  12       33.17       37.85      4.18 o
  -2   8  12        6.35        6.77      3.33 o
  -1   8  12      101.83       91.36      5.45 o
   0   8  12        1.61        2.94      3.68 o
   1   8  12      101.86       99.51      6.22 o
   2   8  12        6.36        2.72      5.72 o
   3   8  12       33.19       27.44      5.57 o
   4   8  12        5.18       -4.35      4.73 o
   5   8  12        0.73       -0.98      6.30 o
  -4   9  12        2.02        3.69      3.60 o
  -3   9  12       26.52       25.23      4.57 o
  -2   9  12       13.68        3.34      3.78 o
  -1   9  12        0.07       -3.91      3.91 o
   0   9  12        2.44       -1.96      4.38 o
   1   9  12        0.07       -4.61      4.61 o
   2   9  12       13.65       -1.07      5.59 o
   3   9  12       26.52       11.78      8.31 o
   4   9  12        2.02       -9.91      9.91 o
  -3  10  12       10.25        0.15      5.70 o
  -2  10  12        3.50       11.23      8.34 o
  -1  10  12        5.55        5.14      5.78 o
   0  10  12        0.98       -5.14      5.14 o
   1  10  12        5.55       -4.71      6.97 o
   2  10  12        3.51       -7.64      8.83 o
   3  10  12       10.25       -5.92      8.41 o
   1   0  13      121.67      104.74      2.31 o
   2   0  13      413.96      377.14      5.20 o
   3   0  13      101.90       88.60      2.77 o
   4   0  13        3.01       -1.83      1.83 o
   5   0  13        1.11       -2.01      2.01 o
   6   0  13        1.28       -0.97      2.61 o
   7   0  13        2.20        8.20      4.14 o
   8   0  13        0.50       -3.35      4.53 o
  -8   1  13        1.03        1.06      5.23 o
  -7   1  13        3.14        0.51      3.44 o
  -6   1  13        5.56        2.81      2.83 o
  -5   1  13       40.04       32.70      2.89 o
  -4   1  13       63.61       53.36      2.75 o
  -3   1  13       80.50       79.85      2.75 o
  -2   1  13      328.27      365.27      5.22 o
  -1   1  13      230.23      219.88      3.26 o
   0   1  13      488.49      550.17      5.35 o
   1   1  13      229.96      218.56      3.08 o
   2   1  13      328.50      366.41      5.05 o
   3   1  13       80.58       79.77      2.42 o
   4   1  13       63.72       56.51      2.83 o
   5   1  13       39.96       26.20      3.21 o
   6   1  13        5.57        3.64      3.01 o
   7   1  13        3.12       -3.24      3.24 o
   8   1  13        1.03        3.75      5.17 o
  -8   2  13        4.70        1.72      5.16 o
  -7   2  13       13.39       10.60      3.91 o
  -6   2  13       37.81       33.95      3.75 o
  -5   2  13       38.17       39.70      3.06 o
  -4   2  13       24.43       25.00      2.46 o
  -3   2  13       70.75       55.28      2.54 o
  -2   2  13        6.77        8.61      1.63 o
  -1   2  13       39.42       41.96      2.01 o
   0   2  13       32.34       29.31      1.50 o
   1   2  13       39.53       39.27      1.93 o
   2   2  13        6.78        9.31      1.21 o
   3   2  13       70.78       58.31      2.19 o
   4   2  13       24.45       21.02      3.01 o
   5   2  13       38.15       32.82      3.09 o
   6   2  13       37.85       27.47      4.23 o
   7   2  13       13.41       13.74      4.11 o
   8   2  13        4.70        1.59      5.54 o
  -8   3  13       16.86       21.29      5.87 o
  -7   3  13       32.82       19.03      3.82 o
  -6   3  13       62.78       70.46      5.54 o
  -5   3  13       57.13       55.56      4.89 o
  -4   3  13       71.94       71.52      3.14 o
  -3   3  13       12.21       12.91      1.83 o
  -2   3  13       14.92       11.42      1.80 o
  -1   3  13      198.38      185.17      3.87 o
   0   3  13       12.10        9.88      1.62 o
   1   3  13      198.55      189.27      3.27 o
   2   3  13       14.87       12.21      1.62 o
   3   3  13       12.18       13.30      1.57 o
   4   3  13       71.89       75.00      3.36 o
   5   3  13       57.09       54.85      4.71 o
   6   3  13       62.87       73.69      5.26 o
   7   3  13       32.81       35.54      4.80 o
   8   3  13       16.88       24.64      5.44 o
  -8   4  13       24.37       27.02      8.50 o
  -7   4  13       38.00       63.53      7.04 o
  -6   4  13       32.34       42.32      3.95 o
  -5   4  13        5.82       23.65      2.91 o
  -4   4  13       30.66       44.25      2.78 o
  -3   4  13       21.43       32.07      2.57 o
  -2   4  13      107.06      105.27      4.21 o
  -1   4  13        2.66        3.04      1.56 o
   0   4  13        2.43        1.14      1.02 o
   1   4  13        2.69        2.86      1.45 o
   2   4  13      107.00      108.93      4.68 o
   3   4  13       21.40       27.13      2.62 o
   4   4  13       30.69       39.26      3.16 o
   5   4  13        5.83       24.27      4.17 o
   6   4  13       32.32       43.90      7.01 o
   7   4  13       37.98       57.24      5.71 o
   8   4  13       24.35       33.77      5.33 o
  -7   5  13       75.86      105.97      9.21 o
  -6   5  13       19.77       35.63      4.29 o
  -5   5  13      169.38      184.48     15.39 o
  -4   5  13       26.47       30.28      3.73 o
  -3   5  13      353.62      322.13      6.42 o
  -2   5  13       63.70       84.03      3.88 o
  -1   5  13       56.58       51.37      2.62 o
   0   5  13       98.79       88.52      2.93 o
   1   5  13       56.60       51.95      2.78 o
   2   5  13       63.71       78.06      3.53 o
   3   5  13      353.52      312.59      5.80 o
   4   5  13       26.50       31.85      3.51 o
   5   5  13      169.33      190.96     10.82 o
   6   5  13       19.78       31.95      4.58 o
   7   5  13       75.87      106.41      8.12 o
  -7   6  13       17.46       32.19      6.44 o
  -6   6  13        6.11        6.59      4.60 o
  -5   6  13        5.38        2.98      3.04 o
  -4   6  13       31.75       31.62      3.89 o
  -3   6  13       40.54       42.36      3.39 o
  -2   6  13        4.23        2.00      2.05 o
  -1   6  13       10.93        5.79      1.89 o
   0   6  13      121.92      115.95      3.97 o
   1   6  13       10.92        0.91      1.87 o
   2   6  13        4.22        2.72      1.93 o
   3   6  13       40.57       35.46      2.98 o
   4   6  13       31.77       34.78      5.04 o
   5   6  13        5.38        2.43      3.75 o
   6   6  13        6.12        1.99      4.03 o
   7   6  13       17.44       29.83      5.54 o
  -6   7  13        9.22       -2.68      4.52 o
  -5   7  13        9.82        7.61      3.49 o
  -4   7  13       13.57        4.48      5.80 o
  -3   7  13        2.68       -0.49      3.01 o
  -2   7  13       11.49        8.02      2.90 o
  -1   7  13       54.83       61.27      4.72 o
   0   7  13        5.16        1.17      3.41 o
   1   7  13       54.85       64.77      4.50 o
   2   7  13       11.47        5.57      3.01 o
   3   7  13        2.67       -3.94      3.94 o
   4   7  13       13.59       -1.81      3.60 o
   5   7  13        9.80        4.82      5.26 o
   6   7  13        9.23        0.56      5.03 o
  -5   8  13        3.07       -1.44      4.16 o
  -4   8  13       12.69        8.22      5.16 o
  -3   8  13        6.46       12.81      4.21 o
  -2   8  13       22.68       13.40      4.17 o
  -1   8  13       71.10       75.80      6.38 o
   0   8  13        0.39       -3.53      3.53 o
   1   8  13       71.06       91.47      8.16 o
   2   8  13       22.67       12.88      4.95 o
   3   8  13        6.46        3.95      4.85 o
   4   8  13       12.70        1.62     12.01 o
   5   8  13        3.07       -0.03      7.37 o
  -4   9  13        0.64        0.22      4.18 o
  -3   9  13       12.03        5.93      4.01 o
  -2   9  13        0.75       -3.00      3.82 o
  -1   9  13       26.14       12.13      4.75 o
   0   9  13        1.49       -2.97      4.37 o
   1   9  13       26.10       13.66      5.38 o
   2   9  13        0.75       -5.13      5.13 o
   3   9  13       12.01       -4.74      5.17 o
   4   9  13        0.64       -5.20      9.81 o
  -2  10  13        0.53        2.77      7.95 o
  -1  10  13        3.16        6.95      7.95 o
   0  10  13        3.76        3.64      6.18 o
   1  10  13        3.17        2.36      7.25 o
   2  10  13        0.53       -0.43      8.06 o
   0   0  14       67.35       94.71      4.22 o
   1   0  14      193.47      222.51      3.62 o
   2   0  14        5.09        2.21      1.34 o
   3   0  14       26.62       31.35      2.04 o
   4   0  14        0.92       -1.79      1.90 o
   5   0  14        2.96        0.63      2.11 o
   6   0  14       18.50       19.58      3.45 o
   7   0  14       17.00       18.98      4.42 o
   8   0  14        4.16        1.84      5.20 o
  -8   1  14        0.80       -0.64      5.38 o
  -7   1  14       11.36        4.37      3.78 o
  -6   1  14       12.30       10.14      3.13 o
  -5   1  14       95.90       91.29      4.17 o
  -4   1  14       78.74       82.64      3.51 o
  -3   1  14       44.86       43.15      2.48 o
  -2   1  14      107.75      118.04      3.43 o
  -1   1  14      148.77      158.50      3.32 o
   0   1  14      534.23      523.57      5.73 o
   1   1  14      148.67      164.16      3.10 o
   2   1  14      107.79      114.44      3.19 o
   3   1  14       44.84       42.05      2.05 o
   4   1  14       78.81       80.29      3.10 o
   5   1  14       95.95       90.40      4.06 o
   6   1  14       12.30        6.59      3.59 o
   7   1  14       11.37        5.99      3.91 o
   8   1  14        0.81        0.59      5.06 o
  -8   2  14        8.12       11.92      5.62 o
  -7   2  14        1.80       -3.08      3.71 o
  -6   2  14       25.53       15.64      3.33 o
  -5   2  14        6.10        8.75      2.41 o
  -4   2  14       14.82       12.07      2.25 o
  -3   2  14       18.99       23.16      1.98 o
  -2   2  14       58.70       54.98      2.86 o
  -1   2  14       68.82       61.94      2.62 o
   0   2  14      279.62      297.84      4.42 o
   1   2  14       68.70       63.89      2.34 o
   2   2  14       58.76       59.58      2.25 o
   3   2  14       19.04       21.50      1.79 o
   4   2  14       14.84       10.00      2.07 o
   5   2  14        6.11        3.49      2.63 o
   6   2  14       25.53       18.50      3.98 o
   7   2  14        1.79        2.40      3.71 o
   8   2  14        8.12       12.16      5.64 o
  -8   3  14       27.95       18.67      7.05 o
  -7   3  14        1.89        0.30      3.38 o
  -6   3  14       11.20       10.20      3.36 o
  -5   3  14       50.48       58.21      4.06 o
  -4   3  14      137.73      160.17      5.94 o
  -3   3  14      118.46      119.59      4.12 o
  -2   3  14        9.55       10.07      1.90 o
  -1   3  14       22.41       15.66      1.87 o
   0   3  14      103.17      106.91      3.45 o
   1   3  14       22.51       17.42      1.65 o
   2   3  14        9.58       10.46      1.73 o
   3   3  14      118.29      120.10      3.13 o
   4   3  14      137.75      155.20      6.12 o
   5   3  14       50.50       60.20      3.81 o
   6   3  14       11.19       14.82      4.22 o
   7   3  14        1.89        3.25      3.99 o
   8   3  14       27.93       29.27      6.10 o
  -8   4  14        8.00       19.86     17.21 o
  -7   4  14        6.65       10.56      3.81 o
  -6   4  14       37.90       34.21      3.96 o
  -5   4  14      117.69      132.37      5.90 o
  -4   4  14      138.46      155.61      7.02 o
  -3   4  14      117.20      147.29      5.19 o
  -2   4  14       58.49       62.34      3.04 o
  -1   4  14       10.03       14.54      1.97 o
   0   4  14        1.13        0.14      1.12 o
   1   4  14       10.01       12.13      1.83 o
   2   4  14       58.33       61.71      3.62 o
   3   4  14      117.24      133.78      4.79 o
   4   4  14      138.51      142.32      6.62 o
   5   4  14      117.80      136.30      8.46 o
   6   4  14       37.96       40.53      5.30 o
   7   4  14        6.65       18.72      4.58 o
  -7   5  14        9.54       30.49      7.02 o
  -6   5  14       40.46       45.14      4.35 o
  -5   5  14       78.59      101.28      5.79 o
  -4   5  14      150.37      136.01      6.29 o
  -3   5  14      219.23      244.33      7.12 o
  -2   5  14       95.54       85.33      3.68 o
  -1   5  14      123.49      136.74      3.99 o
   0   5  14       17.94       17.19      2.51 o
   1   5  14      123.69      126.28      4.08 o
   2   5  14       95.57       84.79      4.31 o
   3   5  14      219.39      232.96      7.82 o
   4   5  14      150.34      133.52      8.53 o
   5   5  14       78.47       87.88      5.84 o
   6   5  14       40.48       50.99      5.32 o
   7   5  14        9.52       26.76      5.10 o
  -7   6  14        7.05       11.71      5.82 o
  -6   6  14        1.50        4.21      4.85 o
  -5   6  14        2.56        1.39      3.19 o
  -4   6  14       13.87       15.02      3.59 o
  -3   6  14       18.60       23.53      3.33 o
  -2   6  14       27.17       21.13      2.61 o
  -1   6  14        6.18        8.82      1.83 o
   0   6  14        0.07       -2.29      2.29 o
   1   6  14        6.17       11.04      2.19 o
   2   6  14       27.18       17.69      2.62 o
   3   6  14       18.57       18.81      3.89 o
   4   6  14       13.87       12.92      3.63 o
   5   6  14        2.56        2.17      4.27 o
   6   6  14        1.50        2.08      4.15 o
   7   6  14        7.07       19.97      5.27 o
  -6   7  14        2.94       -0.21      4.58 o
  -5   7  14        2.21        0.61      3.47 o
  -4   7  14        3.48       -2.67      3.71 o
  -3   7  14       41.47       41.28      6.23 o
  -2   7  14        6.67       10.46      2.85 o
  -1   7  14      124.36      121.56      6.09 o
   0   7  14       61.87       69.40      4.79 o
   1   7  14      124.21      122.84      6.90 o
   2   7  14        6.68        4.43      3.53 o
   3   7  14       41.37       32.01      4.49 o
   4   7  14        3.49       -4.29      4.29 o
   5   7  14        2.21       -6.31      6.72 o
   6   7  14        2.94       -0.95      5.09 o
  -5   8  14        1.69       -3.85      5.72 o
  -4   8  14       16.08       15.20      4.26 o
  -3   8  14        9.74       12.77      4.64 o
  -2   8  14        1.64       -3.52      3.52 o
  -1   8  14        4.96        5.54      3.68 o
   0   8  14        2.07       -5.56      5.56 o
   1   8  14        4.96        2.35      4.76 o
   2   8  14        1.64        0.29      4.38 o
   3   8  14        9.72       -3.01      4.65 o
   4   8  14       16.07        3.24     10.93 o
   5   8  14        1.70       -0.85      5.71 o
  -4   9  14        2.38        3.80      4.09 o
  -3   9  14        0.81       -1.63      5.04 o
  -2   9  14        2.19       -3.73      4.44 o
  -1   9  14        1.17       -2.04      4.75 o
   0   9  14        1.21       -5.06      5.06 o
   1   9  14        1.16       -3.42      7.16 o
   2   9  14        2.19       -6.26      7.78 o
   3   9  14        0.81       -3.12      5.52 o
   4   9  14        2.38       -5.17     11.27 o
  -2  10  14        8.17       -9.12      9.12 o
  -1  10  14        0.34       -0.18      6.73 o
   0  10  14       17.24        9.95      6.74 o
   1  10  14        0.34       -7.55      7.55 o
   2  10  14        8.18        6.43      7.94 o
   1   0  15        1.13        0.91      1.25 o
   2   0  15        0.68       -1.30      1.30 o
   3   0  15       25.33       35.34      2.29 o
   4   0  15       47.85       40.93      3.02 o
   5   0  15      177.27      186.47      5.69 o
   6   0  15       24.59       25.08      3.66 o
   7   0  15       73.13       66.69      6.90 o
   8   0  15        1.30       -2.39      4.13 o
  -8   1  15        4.75        0.27      5.33 o
  -7   1  15        7.70        1.06      3.97 o
  -6   1  15        7.02        3.56      3.09 o
  -5   1  15       20.77       18.93      2.85 o
  -4   1  15       32.60       22.37      2.63 o
  -3   1  15       27.27       30.16      2.47 o
  -2   1  15       73.00       59.92      2.85 o
  -1   1  15       22.53       17.59      1.78 o
   0   1  15       14.27       19.08      1.78 o
   1   1  15       22.51       18.73      1.73 o
   2   1  15       72.98       57.21      2.36 o
   3   1  15       27.26       33.13      1.94 o
   4   1  15       32.58       24.63      2.46 o
   5   1  15       20.77       17.73      2.83 o
   6   1  15        6.99        3.16      3.68 o
   7   1  15        7.70        7.93      3.90 o
   8   1  15        4.74       -0.28      4.49 o
  -8   2  15        1.12       -1.08      6.33 o
  -7   2  15        2.98        2.94      3.86 o
  -6   2  15       18.57       11.71      3.65 o
  -5   2  15        9.86        2.61      2.73 o
  -4   2  15       32.94       25.86      2.71 o
  -3   2  15       59.42       57.52      3.17 o
  -2   2  15       98.83      109.54      3.92 o
  -1   2  15      365.65      351.15      6.26 o
   0   2  15       76.84       77.44      3.59 o
   1   2  15      365.90      358.39      5.34 o
   2   2  15       98.83      102.71      3.02 o
   3   2  15       59.49       58.93      2.54 o
   4   2  15       32.91       27.22      2.47 o
   5   2  15        9.84        4.41      3.48 o
   6   2  15       18.52       19.10      4.65 o
   7   2  15        2.99        2.96      4.06 o
   8   2  15        1.11       -2.98      5.30 o
  -8   3  15       18.94       21.88      7.05 o
  -7   3  15       12.36        9.68      3.72 o
  -6   3  15       18.74       19.92      3.60 o
  -5   3  15       24.76       25.11      3.25 o
  -4   3  15       41.74       41.83      2.97 o
  -3   3  15      231.01      248.35      5.56 o
  -2   3  15      105.32      114.83      3.98 o
  -1   3  15       60.99       62.77      3.01 o
   0   3  15      135.87      130.55      4.35 o
   1   3  15       61.00       65.52      2.77 o
   2   3  15      105.12      107.37      3.50 o
   3   3  15      231.08      243.81      4.35 o
   4   3  15       41.68       41.97      3.10 o
   5   3  15       24.75       26.34      4.71 o
   6   3  15       18.75       17.40      4.84 o
   7   3  15       12.38       20.08      4.52 o
   8   3  15       18.94       17.62      6.10 o
  -7   4  15       17.95       14.26      4.57 o
  -6   4  15        8.86       12.30      3.77 o
  -5   4  15      140.45      151.03      8.74 o
  -4   4  15      282.21      305.18      7.67 o
  -3   4  15       69.19       74.08      3.85 o
  -2   4  15      652.96      637.14      9.18 o
  -1   4  15       11.53       14.28      2.09 o
   0   4  15       87.77       99.80      2.49 o
   1   4  15       11.55       11.94      2.74 o
   2   4  15      652.93      615.09      9.32 o
   3   4  15       69.21       76.88      3.97 o
   4   4  15      281.96      282.48     10.23 o
   5   4  15      140.47      166.37     13.67 o
   6   4  15        8.85       12.28      4.59 o
   7   4  15       17.94        8.80      4.37 o
  -7   5  15        2.75       10.90      5.67 o
  -6   5  15       13.28       20.52      3.95 o
  -5   5  15        4.03        6.57      3.52 o
  -4   5  15       35.37       42.39      3.90 o
  -3   5  15       39.74       47.90      4.27 o
  -2   5  15      103.82      103.78      4.34 o
  -1   5  15        1.02        0.81      1.89 o
   0   5  15       59.57       60.44      3.65 o
   1   5  15        1.01        1.37      1.96 o
   2   5  15      103.91      100.13      4.20 o
   3   5  15       39.77       44.87      3.83 o
   4   5  15       35.36       35.67      4.12 o
   5   5  15        4.04        3.24      6.03 o
   6   5  15       13.28       17.71      4.51 o
   7   5  15        2.75       15.45      5.18 o
  -6   6  15        3.44        0.27      4.54 o
  -5   6  15        4.48        4.22      3.33 o
  -4   6  15       14.59       14.22      3.80 o
  -3   6  15        0.17       -2.12      3.45 o
  -2   6  15       41.51       35.67      3.30 o
  -1   6  15       30.99       33.91      2.67 o
   0   6  15       26.02        8.30      2.97 o
   1   6  15       31.02       31.18      3.32 o
   2   6  15       41.52       30.79      3.42 o
   3   6  15        0.17       -3.13      3.13 o
   4   6  15       14.60       11.10      6.86 o
   5   6  15        4.46       -4.16      5.88 o
   6   6  15        3.45        3.28      4.40 o
  -6   7  15        4.02        5.66      5.22 o
  -5   7  15        5.26        2.28      3.84 o
  -4   7  15        1.74       -3.23      3.67 o
  -3   7  15        5.67        3.85      3.65 o
  -2   7  15      107.30      125.05      6.29 o
  -1   7  15       11.10       15.53      3.84 o
   0   7  15      178.13      194.09      8.12 o
   1   7  15       11.09       16.68      3.99 o
   2   7  15      107.24      103.81      6.18 o
   3   7  15        5.66       -0.40      3.53 o
   4   7  15        1.75       -6.19      6.19 o
   5   7  15        5.25        7.94      5.96 o
   6   7  15        4.01        9.07      5.46 o
  -5   8  15        0.98       -3.93      5.44 o
  -4   8  15        1.20       -2.03      3.91 o
  -3   8  15        0.81       -1.20      4.04 o
  -2   8  15        8.20        3.09      4.01 o
  -1   8  15        0.72       -0.61      3.69 o
   0   8  15       55.22       32.90      8.75 o
   1   8  15        0.73       -3.63      4.50 o
   2   8  15        8.21       -1.90      4.57 o
   3   8  15        0.81        0.49      4.98 o
   4   8  15        1.19       -2.82      5.52 o
   5   8  15        0.99        8.81      6.43 o
  -3   9  15        4.10       -4.79      4.79 o
  -2   9  15        2.92        1.88      4.13 o
  -1   9  15        0.01       -0.02      5.44 o
   0   9  15        0.00        3.34      5.15 o
   1   9  15        0.01       -2.30      4.92 o
   2   9  15        2.91        0.40      5.48 o
   3   9  15        4.10       -6.26      6.26 o
   0  10  15        0.04        0.16      5.95 o
   0   0  16        1.81       -2.63      2.63 o
   1   0  16        0.98       -0.19      1.37 o
   2   0  16        6.48        5.74      1.70 o
   3   0  16       37.91       30.58      2.32 o
   4   0  16       93.68       80.63      3.98 o
   5   0  16       12.92       20.05      3.04 o
   6   0  16       44.16       42.66      4.54 o
   7   0  16        4.14        7.56      4.42 o
   8   0  16        2.46       -1.28      4.63 o
  -8   1  16        6.01       -1.44      4.46 o
  -7   1  16        5.02        1.63      4.11 o
  -6   1  16        0.42       -2.23      3.05 o
  -5   1  16       14.08        9.29      3.03 o
  -4   1  16       16.38       18.35      2.60 o
  -3   1  16        1.24        0.39      1.74 o
  -2   1  16       15.30        7.34      2.00 o
  -1   1  16       40.61       37.92      2.35 o
   0   1  16      179.39      146.95      4.04 o
   1   1  16       40.60       39.34      2.48 o
   2   1  16       15.29       11.01      1.72 o
   3   1  16        1.24       -1.51      1.51 o
   4   1  16       16.44       18.36      2.34 o
   5   1  16       14.10       10.15      2.73 o
   6   1  16        0.41       -2.21      2.98 o
   7   1  16        5.02        2.45      4.04 o
   8   1  16        6.01        4.22      4.77 o
  -8   2  16        2.92       -0.93      6.32 o
  -7   2  16       10.88        2.96      3.99 o
  -6   2  16       12.05        7.80      3.16 o
  -5   2  16        4.80       -2.47      2.47 o
  -4   2  16       23.28       22.12      2.73 o
  -3   2  16       21.92       21.59      2.53 o
  -2   2  16      181.10      189.40      5.00 o
  -1   2  16      134.88      139.39      4.40 o
   0   2  16      411.53      447.26      6.54 o
   1   2  16      135.07      139.69      3.73 o
   2   2  16      180.95      189.36      4.67 o
   3   2  16       21.93       16.11      2.01 o
   4   2  16       23.34       17.46      2.42 o
   5   2  16        4.78       -0.37      2.96 o
   6   2  16       12.07       13.08      4.44 o
   7   2  16       10.87        7.83      4.38 o
   8   2  16        2.93        1.82      4.54 o
  -7   3  16        7.04        5.32      4.32 o
  -6   3  16       23.68       23.66      3.69 o
  -5   3  16        6.27        2.05      2.93 o
  -4   3  16       22.49       27.63      2.89 o
  -3   3  16       38.43       35.08      2.97 o
  -2   3  16       54.31       72.00      3.48 o
  -1   3  16        6.87        8.53      2.12 o
   0   3  16        9.78       12.61      2.32 o
   1   3  16        6.83        7.22      1.71 o
   2   3  16       54.33       68.18      3.11 o
   3   3  16       38.47       34.34      2.65 o
   4   3  16       22.55       22.93      2.65 o
   5   3  16        6.28       -1.24      3.74 o
   6   3  16       23.68       28.84      5.24 o
   7   3  16        7.04        3.33      4.32 o
  -7   4  16        4.75       11.73      5.58 o
  -6   4  16        9.55       15.32      4.01 o
  -5   4  16       55.75       52.56      4.87 o
  -4   4  16        6.76       27.61      4.44 o
  -3   4  16      574.41      587.22     10.53 o
  -2   4  16       66.22      102.05      4.68 o
  -1   4  16      265.01      275.41      6.73 o
   0   4  16      314.16      307.83      7.08 o
   1   4  16      264.97      264.58      6.02 o
   2   4  16       66.35      102.37      9.68 o
   3   4  16      574.37      561.20      9.52 o
   4   4  16        6.75       28.04      6.19 o
   5   4  16       55.81       51.16      5.94 o
   6   4  16        9.56       11.69      4.87 o
   7   4  16        4.74        8.53      4.75 o
  -7   5  16        3.95        9.53      5.64 o
  -6   5  16        1.08        1.35      3.69 o
  -5   5  16        6.03       10.00      3.65 o
  -4   5  16       18.52       20.26      3.50 o
  -3   5  16       27.97       41.53      3.78 o
  -2   5  16       86.43      110.86      4.50 o
  -1   5  16       85.67      116.93      4.27 o
   0   5  16        0.00        3.41      3.14 o
   1   5  16       85.57      121.10      4.66 o
   2   5  16       86.43      104.35      5.41 o
   3   5  16       27.94       37.52      3.49 o
   4   5  16       18.52       12.16      5.67 o
   5   5  16        6.01        3.58      4.81 o
   6   5  16        1.07       -3.79      4.47 o
   7   5  16        3.95        5.54      4.80 o
  -6   6  16        6.05        6.01      4.91 o
  -5   6  16        7.94        8.14      3.42 o
  -4   6  16       18.81       20.22      3.88 o
  -3   6  16       42.65       34.55      3.81 o
  -2   6  16       20.17       15.52      3.51 o
  -1   6  16       89.53       82.40      3.33 o
   0   6  16        5.90       11.44      3.44 o
   1   6  16       89.47       87.58      6.25 o
   2   6  16       20.13       13.17      3.28 o
   3   6  16       42.60       36.68      5.62 o
   4   6  16       18.81       10.81      8.50 o
   5   6  16        7.95       -0.46      4.03 o
   6   6  16        6.04       15.28      5.07 o
  -5   7  16        7.61       10.36      3.83 o
  -4   7  16        1.50       -1.33      3.26 o
  -3   7  16        3.86       -3.51      4.57 o
  -2   7  16        3.11        6.16      4.08 o
  -1   7  16       16.36       25.93      4.27 o
   0   7  16       21.34       31.29      5.42 o
   1   7  16       16.37       17.43      5.86 o
   2   7  16        3.11       -4.16      4.16 o
   3   7  16        3.86       -2.70      4.05 o
   4   7  16        1.50       -1.45      5.50 o
   5   7  16        7.61        5.05      9.72 o
  -4   8  16        1.53        3.67      4.50 o
  -3   8  16        6.16        3.39      4.56 o
  -2   8  16        3.52       -2.79      4.03 o
  -1   8  16       10.41        0.75      3.72 o
   0   8  16       12.61        5.46      4.60 o
   1   8  16       10.40        6.83      5.08 o
   2   8  16        3.50       -0.35      4.68 o
   3   8  16        6.16        5.01      6.23 o
   4   8  16        1.54       -0.72      5.97 o
  -3   9  16        1.41       -4.93      4.93 o
  -2   9  16        1.37        3.32      4.89 o
  -1   9  16        2.03       -1.27      5.48 o
   0   9  16        0.03       -0.61      5.94 o
   1   9  16        2.04       -2.53      5.00 o
   2   9  16        1.38        4.91      5.72 o
   3   9  16        1.41       -1.57      6.50 o
   1   0  17        0.03       -1.29      1.45 o
   2   0  17      150.70      127.75      3.88 o
   3   0  17       13.47       13.15      2.21 o
   4   0  17       10.60       15.25      3.41 o
   5   0  17        0.93        0.22      2.99 o
   6   0  17       92.90       88.84      5.85 o
   7   0  17        2.18       -0.02      3.86 o
   8   0  17       12.99        8.90      4.97 o
  -8   1  17        2.51        2.85      7.49 o
  -7   1  17       13.36        8.87      4.34 o
  -6   1  17        6.00       -0.70      3.19 o
  -5   1  17       14.96       13.24      3.14 o
  -4   1  17       85.99       79.78      3.97 o
  -3   1  17        1.96        0.63      1.95 o
  -2   1  17        5.16        2.10      1.99 o
  -1   1  17       31.79       31.21      2.46 o
   0   1  17      221.09      229.99      5.14 o
   1   1  17       31.85       29.41      2.47 o
   2   1  17        5.14        4.81      1.78 o
   3   1  17        1.97       -0.77      1.70 o
   4   1  17       85.98       82.12      4.48 o
   5   1  17       14.96       17.88      3.58 o
   6   1  17        5.99        1.74      4.39 o
   7   1  17       13.35        3.36      4.60 o
   8   1  17        2.51       -3.37      8.08 o
  -7   2  17        2.50       -0.88      3.78 o
  -6   2  17       14.31       11.19      3.51 o
  -5   2  17       11.62        6.91      3.00 o
  -4   2  17       10.42       11.75      2.87 o
  -3   2  17       25.52       18.64      2.60 o
  -2   2  17       82.20       86.32      3.91 o
  -1   2  17       38.69       35.62      2.85 o
   0   2  17      296.32      332.96      5.97 o
   1   2  17       38.76       38.76      2.40 o
   2   2  17       82.42       79.57      4.19 o
   3   2  17       25.48       16.21      2.20 o
   4   2  17       10.41        8.14      3.26 o
   5   2  17       11.60        9.36      4.24 o
   6   2  17       14.29        9.40      4.59 o
   7   2  17        2.50        0.43      3.93 o
  -7   3  17        4.29       -0.52      4.23 o
  -6   3  17        0.74        1.66      4.49 o
  -5   3  17       16.35       11.94      3.04 o
  -4   3  17       17.63       13.88      3.48 o
  -3   3  17       41.22       37.51      3.20 o
  -2   3  17      126.70      124.12      4.93 o
  -1   3  17       63.02       56.99      3.81 o
   0   3  17      170.58      155.92      5.51 o
   1   3  17       63.02       55.88      2.85 o
   2   3  17      126.63      116.23      4.85 o
   3   3  17       41.22       35.29      3.47 o
   4   3  17       17.65       14.50      3.34 o
   5   3  17       16.39        2.77      4.10 o
   6   3  17        0.75       -2.51      4.17 o
   7   3  17        4.30        3.59      4.08 o
  -7   4  17        2.43        2.40      4.10 o
  -6   4  17        5.40        7.23      3.61 o
  -5   4  17        5.53        2.09      3.59 o
  -4   4  17      194.69      196.43      7.47 o
  -3   4  17       57.17       62.13      3.91 o
  -2   4  17      367.99      367.56      7.39 o
  -1   4  17       38.36       37.93      3.08 o
   0   4  17      212.10      202.40      7.89 o
   1   4  17       38.40       32.61      3.10 o
   2   4  17      368.03      362.83     13.50 o
   3   4  17       57.06       55.30      4.67 o
   4   4  17      194.66      193.88     10.45 o
   5   4  17        5.51       -1.93      6.56 o
   6   4  17        5.39        1.31      4.23 o
   7   4  17        2.44       -1.41      4.74 o
  -6   5  17        5.57        7.97      3.81 o
  -5   5  17        5.22        5.35      3.58 o
  -4   5  17       49.84       39.55      4.50 o
  -3   5  17      154.98      173.53      8.29 o
  -2   5  17       66.54       74.56      4.38 o
  -1   5  17      170.30      189.08      5.19 o
   0   5  17       89.55      114.06      5.81 o
   1   5  17      170.29      183.22     10.42 o
   2   5  17       66.55       83.98      5.76 o
   3   5  17      155.01      177.20      9.42 o
   4   5  17       49.94       34.76      5.48 o
   5   5  17        5.22       -1.41      6.72 o
   6   5  17        5.58       -3.03      4.31 o
  -6   6  17        4.69        8.75      4.98 o
  -5   6  17        0.81       -3.21      3.21 o
  -4   6  17        6.87       11.82      3.72 o
  -3   6  17       11.90       19.56      3.47 o
  -2   6  17      100.43      107.85      5.08 o
  -1   6  17       41.12       85.41      6.79 o
   0   6  17      299.40      306.60      9.23 o
   1   6  17       41.14       75.21      5.82 o
   2   6  17      100.45      122.38      6.57 o
   3   6  17       11.89       14.18      4.69 o
   4   6  17        6.86        1.60      5.41 o
   5   6  17        0.81       -4.66      4.66 o
   6   6  17        4.68        3.23      4.67 o
  -5   7  17        5.87       11.25      5.08 o
  -4   7  17       11.10        3.47      4.12 o
  -3   7  17        2.60       -2.74      4.09 o
  -2   7  17       10.33        7.05      5.47 o
  -1   7  17       21.54       29.16      4.51 o
   0   7  17        2.95        5.08      3.84 o
   1   7  17       21.49       24.82      7.21 o
   2   7  17       10.33        3.21      5.46 o
   3   7  17        2.59        0.79      4.55 o
   4   7  17       11.09       18.63      6.79 o
   5   7  17        5.88       10.00      6.47 o
  -4   8  17        0.96       -5.44      5.44 o
  -3   8  17        1.16       -2.12      4.47 o
  -2   8  17        0.74       -3.91      3.91 o
  -1   8  17        0.86       -1.80      3.77 o
   0   8  17        0.02       -2.91      4.62 o
   1   8  17        0.86        1.55      5.07 o
   2   8  17        0.75       -4.85      4.85 o
   3   8  17        1.16       -1.76      6.31 o
   4   8  17        0.96        2.06      7.20 o
  -2   9  17        0.65       -7.70      7.70 o
  -1   9  17        0.96       -3.47      5.48 o
   0   9  17        1.45       -2.31      8.02 o
   1   9  17        0.95       -2.41      5.64 o
   2   9  17        0.65        0.92      5.60 o
   0   0  18       40.73       34.84      4.02 o
   1   0  18       42.85       38.71      2.53 o
   2   0  18       19.70       23.96      2.49 o
   3   0  18       14.78        9.43      2.37 o
   4   0  18        7.98        3.56      2.86 o
   5   0  18        7.35        8.71      3.16 o
   6   0  18        2.12        5.29      3.73 o
   7   0  18        7.07        4.00      4.46 o
  -7   1  18        2.71        0.62      4.42 o
  -6   1  18       10.31        6.93      4.00 o
  -5   1  18       14.44       12.65      3.23 o
  -4   1  18       15.18        3.23      2.75 o
  -3   1  18       24.82       24.54      2.72 o
  -2   1  18       11.10        9.39      2.36 o
  -1   1  18        1.81       -1.22      2.08 o
   0   1  18       56.65       55.75      3.46 o
   1   1  18        1.79        0.98      1.85 o
   2   1  18       11.06        7.23      1.96 o
   3   1  18       24.82       23.39      2.47 o
   4   1  18       15.18        7.22      3.81 o
   5   1  18       14.45        9.07      3.59 o
   6   1  18       10.32        9.12      4.01 o
   7   1  18        2.71        0.67      4.24 o
  -7   2  18        2.30        4.26      4.70 o
  -6   2  18        6.63        1.27      3.32 o
  -5   2  18        2.69       -2.73      2.73 o
  -4   2  18       59.59       57.90      4.47 o
  -3   2  18       19.01       21.04      2.83 o
  -2   2  18       39.49       48.80      3.62 o
  -1   2  18      132.12      130.40      5.50 o
   0   2  18        0.42        4.30      1.82 o
   1   2  18      132.25      130.99      4.06 o
   2   2  18       39.48       49.39      3.15 o
   3   2  18       19.00       17.17      2.41 o
   4   2  18       59.65       49.31      3.85 o
   5   2  18        2.68       -2.45      4.16 o
   6   2  18        6.62        6.79      4.65 o
   7   2  18        2.30        2.37      4.26 o
  -7   3  18        2.38       -0.28      4.20 o
  -6   3  18       11.86        7.68      4.02 o
  -5   3  18        5.76        0.35      3.19 o
  -4   3  18       10.55        7.71      3.34 o
  -3   3  18        4.79        0.61      2.40 o
  -2   3  18       37.04       41.36      3.43 o
  -1   3  18      108.33      151.60      6.31 o
   0   3  18       88.09       93.26      3.93 o
   1   3  18      108.33      123.03      6.53 o
   2   3  18       36.97       36.95      3.00 o
   3   3  18        4.76        1.56      2.66 o
   4   3  18       10.56        3.96      3.45 o
   5   3  18        5.75        2.60      4.31 o
   6   3  18       11.85        5.47      4.61 o
   7   3  18        2.38        3.00      4.41 o
  -7   4  18        0.42        3.35      4.38 o
  -6   4  18        2.24       -2.00      3.72 o
  -5   4  18        3.67       -2.41      3.39 o
  -4   4  18        0.10        2.61      3.13 o
  -3   4  18      118.22      117.08      5.38 o
  -2   4  18       16.96       23.39      2.97 o
  -1   4  18      123.75      113.19      4.42 o
   0   4  18       68.00       63.10      2.86 o
   1   4  18      123.79      111.97      3.38 o
   2   4  18       16.95       21.80      3.97 o
   3   4  18      118.26      116.70      5.56 o
   4   4  18        0.11       -4.43      4.43 o
   5   4  18        3.66       -4.39      4.39 o
   6   4  18        2.25       -2.14      4.47 o
   7   4  18        0.42       -1.60      4.88 o
  -6   5  18        0.07        0.84      3.88 o
  -5   5  18       14.08       17.28      4.04 o
  -4   5  18       28.11       17.63      3.98 o
  -3   5  18       83.56       92.86      6.41 o
  -2   5  18      159.68      177.98      7.35 o
  -1   5  18       40.64       49.41      3.33 o
   0   5  18      109.69       95.68      5.70 o
   1   5  18       40.64       51.97      4.58 o
   2   5  18      159.55      186.45      7.43 o
   3   5  18       83.58       97.86      6.32 o
   4   5  18       28.09       19.35      7.33 o
   5   5  18       14.07        5.16      5.08 o
   6   5  18        0.07        0.71      4.74 o
  -5   6  18        0.95        3.10      3.54 o
  -4   6  18       16.09       15.53      3.90 o
  -3   6  18        1.27        8.75      4.20 o
  -2   6  18       42.32       37.40      4.73 o
  -1   6  18        0.73        7.75      3.80 o
   0   6  18        1.74       18.19      4.10 o
   1   6  18        0.72        7.70      4.55 o
   2   6  18       42.30       39.49      5.06 o
   3   6  18        1.27        8.32      5.92 o
   4   6  18       16.07       11.60      7.84 o
   5   6  18        0.95       -3.32      4.71 o
  -5   7  18        2.13        6.27      4.15 o
  -4   7  18        4.43        1.89      4.44 o
  -3   7  18        1.72       -4.23      4.23 o
  -2   7  18       36.61       25.91      5.87 o
  -1   7  18       44.94       26.14      5.31 o
   0   7  18       24.49       22.31      4.37 o
   1   7  18       44.96       20.70      5.43 o
   2   7  18       36.60       36.69      5.16 o
   3   7  18        1.72       -0.26      5.93 o
   4   7  18        4.44       11.58      7.88 o
   5   7  18        2.14        2.66      6.52 o
  -3   8  18        0.04       -4.35      4.35 o
  -2   8  18        2.23        0.15      4.45 o
  -1   8  18        9.13        4.37      4.64 o
   0   8  18        0.83        1.66      4.87 o
   1   8  18        9.14       21.11      5.77 o
   2   8  18        2.23        0.82      7.13 o
   3   8  18        0.04        2.71      6.57 o
  -1   9  18        5.33        3.23      5.84 o
   0   9  18        2.70        1.69      6.18 o
   1   9  18        5.32        8.07      6.37 o
   1   0  19        1.39        2.82      2.10 o
   2   0  19        0.11       -2.18      2.18 o
   3   0  19        9.93        8.56      2.53 o
   4   0  19        2.57       -3.17      3.17 o
   5   0  19       11.23       11.33      3.66 o
   6   0  19        1.29       -2.50      3.47 o
   7   0  19        0.24        2.99      4.45 o
  -7   1  19       14.25        6.92      4.81 o
  -6   1  19       13.17        4.17      3.81 o
  -5   1  19       56.76       61.16      4.51 o
  -4   1  19       10.02        6.02      3.29 o
  -3   1  19       14.79       11.12      2.82 o
  -2   1  19        7.11        0.92      2.46 o
  -1   1  19       22.10       19.49      2.74 o
   0   1  19       28.07       44.17      2.91 o
   1   1  19       22.07       22.44      2.57 o
   2   1  19        7.14        0.26      1.94 o
   3   1  19       14.78        9.98      2.21 o
   4   1  19       10.02        6.21      3.67 o
   5   1  19       56.69       54.13      4.98 o
   6   1  19       13.14       15.34      4.33 o
   7   1  19       14.26       15.44      5.54 o
  -7   2  19        1.64       -1.92      4.51 o
  -6   2  19        0.77       -3.69      3.69 o
  -5   2  19        0.35       -1.97      3.44 o
  -4   2  19        2.41        1.80      3.17 o
  -3   2  19       13.57       13.56      2.80 o
  -2   2  19        2.90        5.78      3.11 o
  -1   2  19       19.50       24.37      3.83 o
   0   2  19        0.43        2.42      1.93 o
   1   2  19       19.48       22.60      2.45 o
   2   2  19        2.91        4.66      2.32 o
   3   2  19       13.56       13.96      2.93 o
   4   2  19        2.40       -0.50      3.22 o
   5   2  19        0.35       -4.09      4.09 o
   6   2  19        0.77       -4.31      4.31 o
   7   2  19        1.65       -2.83      4.55 o
  -7   3  19        0.25       -4.30      4.35 o
  -6   3  19        2.19       -3.65      3.65 o
  -5   3  19        0.28       -3.53      3.53 o
  -4   3  19       44.68       30.44      4.21 o
  -3   3  19      157.55      141.88      6.21 o
  -2   3  19      184.21      182.21      9.28 o
  -1   3  19      809.69      861.76     14.15 o
   0   3  19       71.75       70.62      5.37 o
   1   3  19      809.70      827.39     12.98 o
   2   3  19      184.17      172.73      5.36 o
   3   3  19      157.61      124.96      6.92 o
   4   3  19       44.66       24.08      4.84 o
   5   3  19        0.28       -3.94      3.94 o
   6   3  19        2.20        1.31      4.63 o
   7   3  19        0.25       -2.45      4.44 o
  -6   4  19        0.05       -1.82      4.07 o
  -5   4  19        4.94       -3.30      3.30 o
  -4   4  19        2.42        1.74      2.96 o
  -3   4  19        8.33        3.49      3.02 o
  -2   4  19       23.70       28.67      3.35 o
  -1   4  19       31.63       26.75      3.27 o
   0   4  19       49.08       50.52      2.84 o
   1   4  19       31.62       28.26      2.23 o
   2   4  19       23.71       21.51      4.04 o
   3   4  19        8.34        2.87      3.38 o
   4   4  19        2.42       -5.75      5.75 o
   5   4  19        4.95        1.31      4.86 o
   6   4  19        0.05       -3.28      4.59 o
  -6   5  19        7.17        6.08      4.09 o
  -5   5  19        5.99        9.87      3.80 o
  -4   5  19        5.62        5.16      3.44 o
  -3   5  19        4.50        5.36      2.98 o
  -2   5  19        7.25       16.78      3.18 o
  -1   5  19       13.54       18.10      3.24 o
   0   5  19       10.36       10.46      4.04 o
   1   5  19       13.52       20.48      4.14 o
   2   5  19        7.26        9.19      4.58 o
   3   5  19        4.53        0.08      3.96 o
   4   5  19        5.61       -2.16      4.66 o
   5   5  19        5.98       17.01      5.58 o
   6   5  19        7.17        6.85      5.01 o
  -5   6  19        0.87       -2.80      4.07 o
  -4   6  19        3.99       -0.53      4.09 o
  -3   6  19        7.01        7.26      4.09 o
  -2   6  19      122.48      178.10     10.65 o
  -1   6  19        8.91       30.92      4.75 o
   0   6  19      207.80      315.04     10.67 o
   1   6  19        8.90       25.68      4.73 o
   2   6  19      122.43      155.52      8.18 o
   3   6  19        7.02        4.91      5.85 o
   4   6  19        3.98        0.22      4.99 o
   5   6  19        0.88        0.83      5.34 o
  -4   7  19        0.33       -4.23      4.23 o
  -3   7  19        3.36        2.62      5.38 o
  -2   7  19        0.59       -1.89      4.79 o
  -1   7  19       11.29        6.77      6.86 o
   0   7  19        3.66       -1.20      3.81 o
   1   7  19       11.32        6.21      4.60 o
   2   7  19        0.59       -4.87      7.77 o
   3   7  19        3.36       -0.41      6.42 o
   4   7  19        0.32       -4.34      6.72 o
  -3   8  19        0.44        5.56      5.15 o
  -2   8  19        0.38       -2.09      4.91 o
  -1   8  19        2.73       -4.45      4.45 o
   0   8  19        0.78        6.15      5.00 o
   1   8  19        2.73       -1.03      6.66 o
   2   8  19        0.38       -6.13      6.13 o
   3   8  19        0.44        8.25      8.34 o
   0   0  20        0.49       -3.44      3.44 o
   1   0  20        1.27       -2.49      2.49 o
   2   0  20        3.13       -2.37      2.37 o
   3   0  20      133.33      121.86      6.35 o
   4   0  20        9.18       11.55      3.69 o
   5   0  20       25.36       16.71      3.82 o
   6   0  20        2.47       -3.19      3.87 o
   7   0  20        2.94        4.00      4.50 o
  -7   1  20        0.03       -4.24      4.24 o
  -6   1  20        0.33       -0.98      3.92 o
  -5   1  20        3.94        6.66      3.57 o
  -4   1  20       47.81       43.67      4.89 o
  -3   1  20        1.96       -3.20      3.38 o
  -2   1  20       21.71       18.40      3.61 o
  -1   1  20       23.90       20.67      2.98 o
   0   1  20        7.36        2.66      2.55 o
   1   1  20       23.88       20.87      2.61 o
   2   1  20       21.71       23.52      3.05 o
   3   1  20        1.96       -0.77      3.17 o
   4   1  20       47.82       38.70      4.67 o
   5   1  20        3.93        3.61      4.24 o
   6   1  20        0.33        2.27      3.78 o
   7   1  20        0.03       -1.39      4.78 o
  -7   2  20        0.01       -1.74      4.71 o
  -6   2  20        0.78        1.56      4.34 o
  -5   2  20        1.07       -2.27      3.20 o
  -4   2  20        9.27        5.98      3.35 o
  -3   2  20       25.06       18.31      3.55 o
  -2   2  20       77.44       85.15      5.74 o
  -1   2  20      163.82      173.23      7.33 o
   0   2  20       15.81       14.28      2.33 o
   1   2  20      163.73      150.51      4.92 o
   2   2  20       77.46       96.88      4.55 o
   3   2  20       25.05       14.42      3.36 o
   4   2  20        9.27       -3.23      4.28 o
   5   2  20        1.07       -4.60      4.60 o
   6   2  20        0.78       -4.35      4.35 o
   7   2  20        0.01       -3.63      4.90 o
  -6   3  20        0.58       -2.04      4.00 o
  -5   3  20        0.91       -3.53      3.53 o
  -4   3  20        2.03       -1.76      3.14 o
  -3   3  20       22.99       22.17      3.64 o
  -2   3  20       15.20       19.86      3.48 o
  -1   3  20      309.84      348.47      9.20 o
   0   3  20       45.62       54.66      3.70 o
   1   3  20      309.64      320.90      8.08 o
   2   3  20       15.21       13.47      3.35 o
   3   3  20       22.94       18.23      6.39 o
   4   3  20        2.04       -3.35      4.84 o
   5   3  20        0.90       -4.88      4.88 o
   6   3  20        0.58       -3.90      4.82 o
  -6   4  20        2.10       -0.68      3.99 o
  -5   4  20       16.72       13.88      4.79 o
  -4   4  20        0.33       -2.90      3.27 o
  -3   4  20       14.02       16.59      3.61 o
  -2   4  20        4.64        0.29      2.98 o
  -1   4  20        4.75        2.49      2.69 o
   0   4  20        8.42        4.15      2.38 o
   1   4  20        4.75        3.15      3.66 o
   2   4  20        4.61       -0.80      2.91 o
   3   4  20       14.00        7.76      5.03 o
   4   4  20        0.33        3.66      4.75 o
   5   4  20       16.71       22.04      5.88 o
   6   4  20        2.11        0.10      4.88 o
  -5   5  20        4.78        3.11      3.95 o
  -4   5  20       14.80       15.63      3.99 o
  -3   5  20       44.50       49.02      4.38 o
  -2   5  20       87.04       86.82      6.10 o
  -1   5  20       54.12       58.99      5.27 o
   0   5  20       60.16       72.08      5.64 o
   1   5  20       54.15       57.39      6.32 o
   2   5  20       87.10       99.17      8.73 o
   3   5  20       44.48       50.57      7.01 o
   4   5  20       14.82       19.18      5.03 o
   5   5  20        4.76        1.58      6.23 o
  -5   6  20        1.05        8.10      4.61 o
  -4   6  20        7.00        2.39      4.41 o
  -3   6  20        9.83        9.07      4.58 o
  -2   6  20       47.55       50.61      5.30 o
  -1   6  20       31.45       41.92      7.35 o
   0   6  20       75.25       92.29      6.54 o
   1   6  20       31.44       39.22      6.29 o
   2   6  20       47.66       45.01      5.10 o
   3   6  20        9.84        7.87      5.02 o
   4   6  20        7.02       10.41      5.65 o
   5   6  20        1.05        5.91      5.98 o
  -4   7  20        0.53       -0.21      4.64 o
  -3   7  20        2.57       -1.71      4.61 o
  -2   7  20        0.85        3.60      4.73 o
  -1   7  20        3.60        8.54      5.34 o
   0   7  20        0.91       14.36      6.81 o
   1   7  20        3.60        0.60      4.68 o
   2   7  20        0.84        1.08      6.98 o
   3   7  20        2.58        5.06      6.64 o
   4   7  20        0.53       -0.75      6.47 o
  -2   8  20        0.20       -4.83      4.83 o
  -1   8  20        6.18       -5.45      5.45 o
   0   8  20        0.81        2.36      5.15 o
   1   8  20        6.19        1.62      6.27 o
   2   8  20        0.20        4.17      7.05 o
   1   0  21       15.10        8.02      3.11 o
   2   0  21      195.65      194.50      7.09 o
   3   0  21       32.20       31.74      4.24 o
   4   0  21      114.65       88.35      6.17 o
   5   0  21        6.62        0.24      3.33 o
   6   0  21        6.98        2.31      3.93 o
  -6   1  21        0.17        2.06      3.95 o
  -5   1  21        1.72        1.96      3.54 o
  -4   1  21        6.26        1.28      3.57 o
  -3   1  21        2.84        0.65      4.05 o
  -2   1  21      102.69      104.94      6.51 o
  -1   1  21        3.10       10.93      3.28 o
   0   1  21      188.41      215.40      6.51 o
   1   1  21        3.09        5.83      3.11 o
   2   1  21      102.79      105.21      5.64 o
   3   1  21        2.83       -3.31      3.31 o
   4   1  21        6.25       -2.23      3.62 o
   5   1  21        1.71       -4.25      4.25 o
   6   1  21        0.17       -2.58      4.06 o
  -6   2  21        0.78       -0.82      4.31 o
  -5   2  21        0.20       -1.13      3.38 o
  -4   2  21        2.89       -0.84      3.45 o
  -3   2  21       51.05       51.67      4.56 o
  -2   2  21       79.75       73.50      6.02 o
  -1   2  21      268.52      297.93     13.12 o
   0   2  21      272.79      273.93      9.42 o
   1   2  21      268.37      259.92      9.97 o
   2   2  21       79.72       75.58      5.76 o
   3   2  21       51.03       47.13      4.72 o
   4   2  21        2.88       -3.15      3.82 o
   5   2  21        0.20        0.56      5.12 o
   6   2  21        0.79       -4.54      4.54 o
  -6   3  21        0.00       -1.49      4.24 o
  -5   3  21        1.52        0.83      3.88 o
  -4   3  21        5.82       -3.49      3.49 o
  -3   3  21        0.11       -2.90      2.90 o
  -2   3  21       16.87       12.91      3.37 o
  -1   3  21       94.47       95.43      5.83 o
   0   3  21        1.81       -3.11      3.11 o
   1   3  21       94.44      100.80      5.82 o
   2   3  21       16.91        6.74      3.18 o
   3   3  21        0.12       -3.51      3.51 o
   4   3  21        5.84       -0.16      4.84 o
   5   3  21        1.52       -4.96      4.96 o
   6   3  21        0.00       -4.55      4.55 o
  -6   4  21        0.80        4.31      4.29 o
  -5   4  21       33.75       35.78      5.08 o
  -4   4  21        7.10       10.75      3.71 o
  -3   4  21       11.48        6.93      3.26 o
  -2   4  21        8.39        6.09      3.11 o
  -1   4  21        0.59       -1.26      2.64 o
   0   4  21       16.73        7.24      3.91 o
   1   4  21        0.59       -3.34      3.34 o
   2   4  21        8.41       -2.89      3.58 o
   3   4  21       11.47        0.47      5.75 o
   4   4  21        7.14        4.46      5.61 o
   5   4  21       33.77       36.34      7.07 o
   6   4  21        0.80       -2.95      5.35 o
  -5   5  21        1.67       -0.60      3.95 o
  -4   5  21       13.16       16.01      4.25 o
  -3   5  21       20.02       21.82      4.53 o
  -2   5  21       15.33       18.97      4.47 o
  -1   5  21       18.66       18.50      4.42 o
   0   5  21       15.19        5.56      4.38 o
   1   5  21       18.67       15.59      4.46 o
   2   5  21       15.34       16.36      8.61 o
   3   5  21       19.96        3.47      6.00 o
   4   5  21       13.16       20.46      8.03 o
   5   5  21        1.66        8.64      5.96 o
  -4   6  21       10.14       11.39      4.84 o
  -3   6  21        0.74        2.87      4.57 o
  -2   6  21       13.37       21.27      5.06 o
  -1   6  21       59.02       59.60      6.26 o
   0   6  21       49.43       79.23      6.77 o
   1   6  21       58.99       57.91      9.13 o
   2   6  21       13.37       14.87      7.45 o
   3   6  21        0.74       -4.76      4.76 o
   4   6  21       10.13        8.78      5.34 o
  -3   7  21        6.39        9.95      5.20 o
  -2   7  21        9.12       12.56      5.03 o
  -1   7  21       18.87       32.58      5.32 o
   0   7  21        3.70        9.14      5.54 o
   1   7  21       18.86       27.54      6.51 o
   2   7  21        9.12       12.61      9.73 o
   3   7  21        6.40       18.19      7.00 o
  -1   8  21       10.26        7.65      7.54 o
   0   8  21        1.35        4.67      5.36 o
   1   8  21       10.25       14.92      6.05 o
   0   0  22        0.81       -4.20      4.20 o
   1   0  22        3.48        0.08      3.20 o
   2   0  22        7.73       10.02      3.97 o
   3   0  22       38.95       22.98      4.31 o
   4   0  22       21.38       31.01      4.84 o
   5   0  22       17.99       10.01      4.97 o
   6   0  22        0.96        3.73      4.74 o
  -6   1  22        8.68        6.39      4.96 o
  -5   1  22        5.64        3.76      3.92 o
  -4   1  22        8.01        9.11      4.16 o
  -3   1  22        6.28        9.91      4.00 o
  -2   1  22        0.53        2.94      3.65 o
  -1   1  22        2.74        4.78      3.78 o
   0   1  22        2.26        9.42      3.03 o
   1   1  22        2.76        5.28      3.19 o
   2   1  22        0.53        3.48      3.85 o
   3   1  22        6.26        8.64      3.96 o
   4   1  22        8.00        5.63      3.97 o
   5   1  22        5.62       -1.42      4.82 o
   6   1  22        8.65        5.57      4.97 o
  -6   2  22        0.17       -0.58      4.52 o
  -5   2  22        2.54       -3.46      3.46 o
  -4   2  22       10.27        6.36      3.57 o
  -3   2  22       10.50       22.52      3.82 o
  -2   2  22      115.09      105.59      6.41 o
  -1   2  22       22.50       32.28      4.61 o
   0   2  22      381.38      447.22     10.40 o
   1   2  22       22.50       30.49      4.51 o
   2   2  22      114.98       93.43      6.64 o
   3   2  22       10.50        8.02      5.28 o
   4   2  22       10.28        5.15      4.57 o
   5   2  22        2.54        1.85      5.42 o
   6   2  22        0.17       -3.21      5.51 o
  -6   3  22        2.02       -0.12      4.59 o
  -5   3  22        0.04       -3.70      3.70 o
  -4   3  22        6.69        7.59      3.67 o
  -3   3  22        5.31        3.70      3.25 o
  -2   3  22       21.55       17.82      3.66 o
  -1   3  22        6.60       13.12      4.08 o
   0   3  22      102.25      126.69      6.17 o
   1   3  22        6.60        9.45      4.35 o
   2   3  22       21.59       11.00      4.03 o
   3   3  22        5.30        3.67      3.39 o
   4   3  22        6.67       13.03      5.64 o
   5   3  22        0.04       -0.69      5.29 o
   6   3  22        2.02        7.20      6.13 o
  -5   4  22        0.16        6.23      4.10 o
  -4   4  22       22.12       21.96      4.53 o
  -3   4  22        1.73        0.28      3.21 o
  -2   4  22        9.98        8.61      3.35 o
  -1   4  22        6.53       -2.51      3.70 o
   0   4  22        5.76       -3.25      3.25 o
   1   4  22        6.55       -3.57      3.57 o
   2   4  22        9.98       -0.08      4.75 o
   3   4  22        1.73       -0.91      4.88 o
   4   4  22       22.09       13.49      5.82 o
   5   4  22        0.16        7.88      5.76 o
  -5   5  22        1.93        0.17      6.30 o
  -4   5  22        0.47        9.75      4.63 o
  -3   5  22        5.18        9.89      4.28 o
  -2   5  22        1.10       -0.95      3.87 o
  -1   5  22        5.06        5.59      4.20 o
   0   5  22        0.74       -3.66      3.66 o
   1   5  22        5.08       -3.01      3.94 o
   2   5  22        1.10       -6.42      6.42 o
   3   5  22        5.18        9.20      5.70 o
   4   5  22        0.47       -5.04      5.04 o
   5   5  22        1.93       -2.34      6.99 o
  -4   6  22        3.27        4.22      4.74 o
  -3   6  22        4.55       -2.34      4.53 o
  -2   6  22        1.64        1.96      4.34 o
  -1   6  22       13.33        8.58      4.49 o
   0   6  22        6.93        6.00      6.10 o
   1   6  22       13.34       12.45      6.16 o
   2   6  22        1.64       -3.11      5.05 o
   3   6  22        4.56       -0.58      8.12 o
   4   6  22        3.28        2.04      5.48 o
  -2   7  22        6.58        6.96      7.40 o
  -1   7  22       48.30       64.06      6.49 o
   0   7  22        1.31       12.36      6.22 o
   1   7  22       48.32       66.10      8.40 o
   2   7  22        6.58        5.24      9.00 o
   1   0  23        2.37        4.97      3.47 o
   2   0  23        0.14        2.02      3.79 o
   3   0  23        8.45       14.46      4.29 o
   4   0  23       16.62       31.71      5.03 o
   5   0  23        0.77       -2.59      4.43 o
   6   0  23        5.67        4.41      5.11 o
  -6   1  23        0.97        7.11      5.05 o
  -5   1  23        8.97       10.96      4.56 o
  -4   1  23       22.57       13.09      4.50 o
  -3   1  23      126.65      126.11      7.02 o
  -2   1  23      138.07      136.39      7.29 o
  -1   1  23       74.86       85.35      5.95 o
   0   1  23      196.83      167.79      6.42 o
   1   1  23       74.85       79.32      5.05 o
   2   1  23      138.04      148.90      7.31 o
   3   1  23      126.61      137.72      9.97 o
   4   1  23       22.60       22.52      4.59 o
   5   1  23        8.98        5.82      5.10 o
   6   1  23        0.97        7.90      4.95 o
  -5   2  23        0.44       -2.44      4.05 o
  -4   2  23        1.32       -0.47      4.00 o
  -3   2  23       12.23       12.98      3.69 o
  -2   2  23       29.76       16.59      4.47 o
  -1   2  23       25.93       27.82      4.83 o
   0   2  23       94.98       89.98      5.71 o
   1   2  23       25.97       25.90      4.57 o
   2   2  23       29.69       17.30      3.85 o
   3   2  23       12.22       10.63      4.03 o
   4   2  23        1.32       -2.46      4.44 o
   5   2  23        0.44       -1.10      4.90 o
  -5   3  23        2.35       -0.47      4.01 o
  -4   3  23        3.62        5.25      3.65 o
  -3   3  23        3.23       -0.57      3.34 o
  -2   3  23        0.74       -2.89      2.96 o
  -1   3  23        9.20        3.61      4.01 o
   0   3  23        3.81        1.85      3.39 o
   1   3  23        9.18        6.86      3.71 o
   2   3  23        0.75        2.24      3.79 o
   3   3  23        3.23       -1.72      4.93 o
   4   3  23        3.62        9.49      5.51 o
   5   3  23        2.35        4.36      5.68 o
  -5   4  23        8.98       18.07      4.71 o
  -4   4  23       13.19       14.91      4.53 o
  -3   4  23       20.03       16.53      3.82 o
  -2   4  23        3.32        3.82      4.99 o
  -1   4  23        1.04       -3.41      3.41 o
   0   4  23        3.02       -2.79      3.77 o
   1   4  23        1.04       -3.62      3.62 o
   2   4  23        3.30       -3.92      3.92 o
   3   4  23       20.04        8.56      6.57 o
   4   4  23       13.16        8.37      5.90 o
   5   4  23        8.98       15.65      6.42 o
  -4   5  23        5.00        2.78      5.06 o
  -3   5  23       10.01       12.41      4.82 o
  -2   5  23        0.05       -2.05      3.96 o
  -1   5  23        1.35       -0.57      3.95 o
   0   5  23        8.50        0.44      4.18 o
   1   5  23        1.34       -2.22      4.29 o
   2   5  23        0.05       -5.23      5.23 o
   3   5  23       10.03        4.00      5.61 o
   4   5  23        5.02        9.68      6.16 o
  -3   6  23        1.63       -1.92      4.66 o
  -2   6  23        1.13       -0.66      4.41 o
  -1   6  23        3.26        4.73      4.69 o
   0   6  23       14.47       13.82      4.89 o
   1   6  23        3.28       -2.79      8.49 o
   2   6  23        1.13       -0.48      5.70 o
   3   6  23        1.63       -5.19      5.19 o
  -1   7  23       13.38       26.16      5.66 o
   0   7  23        3.90        2.45      6.17 o
   1   7  23       13.41       14.93      7.83 o
   0   0  24        2.92        5.33      4.79 o
   1   0  24       54.29       63.03      6.15 o
   2   0  24       11.68       15.73      4.32 o
   3   0  24        7.84        3.34      4.10 o
   4   0  24       15.33       26.80      4.91 o
   5   0  24        0.68        3.55      5.01 o
  -5   1  24       16.68        6.65      4.60 o
  -4   1  24       23.65       25.70      5.07 o
  -3   1  24       50.90       62.61      6.87 o
  -2   1  24       81.60       95.67      6.42 o
  -1   1  24       92.07      105.63      6.86 o
   0   1  24       13.89       14.15      3.98 o
   1   1  24       92.10      106.70      6.66 o
   2   1  24       81.64       89.72      5.81 o
   3   1  24       50.95       62.64      5.51 o
   4   1  24       23.63        8.57      5.17 o
   5   1  24       16.70       10.59      5.43 o
  -5   2  24        1.27       -0.79      4.31 o
  -4   2  24        1.54        3.17      3.72 o
  -3   2  24        3.28        4.42      3.61 o
  -2   2  24       11.90       14.85      4.68 o
  -1   2  24        4.22        5.42      4.09 o
   0   2  24       67.93       93.42      5.97 o
   1   2  24        4.21        5.84      4.11 o
   2   2  24       11.91       17.62      5.03 o
   3   2  24        3.27        5.88      4.49 o
   4   2  24        1.54       -5.07      5.07 o
   5   2  24        1.26       -5.63      5.77 o
  -5   3  24        1.26        2.75      4.22 o
  -4   3  24        1.50        0.08      3.59 o
  -3   3  24        0.09       -3.32      3.32 o
  -2   3  24       10.63       13.58      3.66 o
  -1   3  24        2.10        7.84      4.28 o
   0   3  24        1.56       -3.91      3.91 o
   1   3  24        2.10       -3.89      3.99 o
   2   3  24       10.61        5.49      4.50 o
   3   3  24        0.09       -3.87      5.09 o
   4   3  24        1.51       -3.97      5.27 o
   5   3  24        1.25       -0.74      5.77 o
  -4   4  24        1.40       -2.18      4.85 o
  -3   4  24        9.06        6.47      4.46 o
  -2   4  24        0.01       -4.09      4.09 o
  -1   4  24        5.63        3.54      4.18 o
   0   4  24        0.09       -3.81      3.81 o
   1   4  24        5.62       -2.82      4.22 o
   2   4  24        0.01       -4.80      4.80 o
   3   4  24        9.07       11.90      5.93 o
   4   4  24        1.39        1.12      5.57 o
  -3   5  24        0.98        5.52      4.78 o
  -2   5  24        0.73        0.52      4.12 o
  -1   5  24        2.71        0.27      4.26 o
   0   5  24        0.27       -3.90      3.90 o
   1   5  24        2.70       -4.06      4.06 o
   2   5  24        0.72       -5.72      5.72 o
   3   5  24        0.98       -5.03      5.73 o
  -2   6  24        4.48       11.13      5.48 o
  -1   6  24       11.35       12.56      4.96 o
   0   6  24        2.82        3.62      4.85 o
   1   6  24       11.36        8.85      7.48 o
   2   6  24        4.47       -0.30      6.49 o
   1   0  25        3.97        0.66      3.76 o
   2   0  25       33.88       36.62      5.22 o
   3   0  25        5.82        9.15      4.43 o
   4   0  25       35.68       48.40      5.78 o
   5   0  25        0.84        5.80      4.69 o
  -5   1  25        5.45        6.08      4.62 o
  -4   1  25       15.77       13.15      4.61 o
  -3   1  25       11.69       13.50      4.64 o
  -2   1  25       41.17       43.82      5.33 o
  -1   1  25       48.47       49.34      5.28 o
   0   1  25       12.69        3.15      3.77 o
   1   1  25       48.46       38.00      7.24 o
   2   1  25       41.16       43.68      5.84 o
   3   1  25       11.71       16.22      4.86 o
   4   1  25       15.74       15.48      6.39 o
   5   1  25        5.45        3.27      5.29 o
  -4   2  25        2.43        3.72      3.84 o
  -3   2  25        1.20       -3.45      3.45 o
  -2   2  25        4.04       -2.59      4.14 o
  -1   2  25       22.68       17.88      4.68 o
   0   2  25        6.67        4.75      3.95 o
   1   2  25       22.72       17.83      4.52 o
   2   2  25        4.04        3.35      4.53 o
   3   2  25        1.22       -1.41      4.44 o
   4   2  25        2.43       -5.31      5.31 o
  -4   3  25        1.58       -3.79      3.79 o
  -3   3  25        2.38       -3.34      3.34 o
  -2   3  25       12.52       14.85      4.53 o
  -1   3  25        3.58       -0.06      4.06 o
   0   3  25        0.10       -3.79      3.79 o
   1   3  25        3.56       -4.02      4.02 o
   2   3  25       12.52        9.20      4.84 o
   3   3  25        2.37       -3.30      5.33 o
   4   3  25        1.58        1.33      5.97 o
  -3   4  25        2.23        1.98      4.30 o
  -2   4  25        2.25       -4.22      4.22 o
  -1   4  25        1.15       -2.87      3.87 o
   0   4  25        2.39       -2.02      5.36 o
   1   4  25        1.15       -3.76      3.76 o
   2   4  25        2.25       -1.34      4.94 o
   3   4  25        2.23        2.45      6.40 o
  -3   5  25        4.44        5.93      5.37 o
  -2   5  25        0.02       -3.48      4.35 o
  -1   5  25        3.45        3.05      4.75 o
   0   5  25        3.52        0.51      4.32 o
   1   5  25        3.45       -5.42      5.42 o
   2   5  25        0.02       -6.02      6.02 o
   3   5  25        4.46        1.93      7.77 o
  -1   6  25        3.27       -3.20      4.85 o
   0   6  25        0.00       -7.76      9.50 o
   1   6  25        3.27        0.08      8.29 o
   0   0  26        2.93       -3.74      9.93 o
   1   0  26        0.42        6.55      4.55 o
   2   0  26        5.71       12.69      4.72 o
   3   0  26       67.20       79.47      7.41 o
   4   0  26       44.86       53.17      6.95 o
  -4   1  26        2.51       -2.31      4.54 o
  -3   1  26        2.23        7.30      4.63 o
  -2   1  26        8.61       12.47      4.58 o
  -1   1  26        2.93        3.10      4.24 o
   0   1  26        3.95       -0.10      3.64 o
   1   1  26        2.93        5.23      4.84 o
   2   1  26        8.62       11.79      5.05 o
   3   1  26        2.23       10.58      4.79 o
   4   1  26        2.50        5.25      6.19 o
  -4   2  26        1.37        0.09      4.05 o
  -3   2  26        2.32        2.92      3.90 o
  -2   2  26        9.20        4.30      4.53 o
  -1   2  26       19.51       22.61      4.87 o
   0   2  26        9.04        2.22      3.97 o
   1   2  26       19.51       14.80      6.82 o
   2   2  26        9.23        3.00      4.91 o
   3   2  26        2.32        7.93      6.04 o
   4   2  26        1.37       -5.11      5.70 o
  -3   3  26        0.69       -4.32      4.32 o
  -2   3  26        1.48       -1.72      4.21 o
  -1   3  26        2.90        0.52      4.43 o
   0   3  26        0.59       -4.05      4.05 o
   1   3  26        2.92       -0.39      4.76 o
   2   3  26        1.48        1.15      4.65 o
   3   3  26        0.69       -3.00      5.58 o
  -3   4  26        4.41        0.32      4.58 o
  -2   4  26        0.51       -4.35      4.46 o
  -1   4  26        2.83       -3.51      4.34 o
   0   4  26        0.02       -4.42      4.42 o
   1   4  26        2.82       -0.24      5.66 o
   2   4  26        0.51       -3.59      5.92 o
   3   4  26        4.40        1.71      5.98 o
  -1   5  26        1.83       -5.53      5.53 o
   0   5  26        0.45       -5.09      5.09 o
   1   5  26        1.82       -6.83      6.83 o
   1   0  27       19.24       14.19      5.60 o
   2   0  27       31.38       31.58      5.68 o
   3   0  27       61.24       75.77      7.32 o
  -3   1  27        3.70        1.60      4.67 o
  -2   1  27        0.06        1.11      5.03 o
  -1   1  27        3.39       -0.31      5.26 o
   0   1  27        0.21       -0.51      4.80 o
   1   1  27        3.40       -3.03      5.33 o
   2   1  27        0.06       -0.60      4.84 o
   3   1  27        3.71       13.10      5.59 o
  -3   2  27        0.08        0.31      4.11 o
  -2   2  27        6.02        5.61      4.77 o
  -1   2  27       14.88       14.81      4.88 o
   0   2  27        2.38       12.14      4.72 o
   1   2  27       14.89       19.66      5.98 o
   2   2  27        6.03        0.42      5.12 o
   3   2  27        0.08        0.09      5.58 o
  -3   3  27        2.13       -4.63     10.59 o
  -2   3  27        6.37        7.76      5.05 o
  -1   3  27       14.23        8.26      4.84 o
   0   3  27        3.16        3.95      4.67 o
   1   3  27       14.23        0.13      6.05 o
   2   3  27        6.37        0.49      5.85 o
  -2   4  27        1.10        7.28     13.90 o
  -1   4  27        0.25       -3.55      4.34 o
   0   4  27        0.35       -5.84      5.84 o
   1   4  27        0.25       -6.22      6.22 o
   0   0  28        3.66      -10.30     15.53 o
   1   0  28        0.68       -2.98      5.00 o
   2   0  28       18.24       23.51      6.16 o
   3   0  28        0.42       -2.81      7.42 o
  -2   1  28        5.00        6.34      5.38 o
  -1   1  28        4.15        6.86      5.27 o
   0   1  28        4.59        1.13      7.26 o
   1   1  28        4.16       -2.46      5.98 o
   2   1  28        4.99        3.50      5.07 o
  -2   2  28        2.53       -0.08      5.33 o
  -1   2  28        5.25        2.94      4.99 o
   0   2  28       18.25       14.86      5.54 o
   1   2  28        5.25        5.15      5.20 o
   2   2  28        2.53       -4.46      5.02 o
  -1   3  28        6.59       -2.11      4.66 o
   0   3  28        6.10        2.21      7.59 o
   1   3  28        6.59       -5.50      6.22 o
   1   0  29        1.89       -4.37      5.08 o
  -1   1  29        2.66       -2.26      5.02 o
   0   1  29        1.64       -5.22      7.87 o
   1   1  29        2.67       -4.73      4.87 o
 
